# Supplementary material for: 2,2′-Bis(9-hydr­oxy-9-fluoren­yl)biphen­yl–ethyl acetate (1/1)
Source: Acta Crystallogr Sect E Struct Rep Online. 2008 Jul 31;64(Pt 8):o1627. doi: 10.1107/S1600536808023271 (PMC2962236; doi:10.1107/S1600536808023271)
Supplement: Supplementary file 1 [file e-64-o1627-sup1.cif]

##############################################################################
###                                                                        ###
###        Electronic paper (Acta Crystallographica Section E)             ###
###                                                                        ###
##############################################################################
#                                                                            #
# This CIF contains the data in a paper accepted for publication in Acta     #
# Crystallographica Section E. It conforms to the requirements of Notes      #
# for Authors for Section E, and has been peer reviewed under the auspices   #
# of the IUCr Commission on Journals.                                        #
#                                                                            #
# Full details of the Crystallographic Information File format               #
# are given in the paper "The Crystallographic Information File (CIF):       #
# a New Standard Archive File for Crystallography" by S. R. Hall, F. H.      #
# Allen and I. D. Brown [Acta Cryst. (1991), A47, 655-685].                  #
#                                                                            #
# The current version of the core CIF dictionary is obtainable from          #
# ftp://ftp.iucr.org/pub/cif_core.dic. The current version number is 2.4.    #
#                                                                            #
# Software is freely available for graphical display of the structure(s) in  #
# this CIF.  For information consult the CIF home page http://www.iucr.org/  #
# cif/home.html                                                              #
#                                                                            #
# This file may be used for bona fide research purposes within the           #
# scientific community so long as proper attribution is given to the journal # 
# article from which it was obtained.                                        #
#                                                                            #
##############################################################################
                                             
data_I
_audit_creation_method     SHELXL97
_chemical_name_systematic
;
2,2'-Bis(9-hydroxy-9-fluorenyl)biphenyl--ethyl acetate (1/1)
;
_chemical_name_common     ?
_chemical_formula_moiety     'C38 H26 O2 , C4 H8 O2'
_chemical_formula_sum     'C42 H34 O4'
_chemical_formula_iupac     'C38 H26 O2 , C4 H8 O2'
_chemical_formula_weight     602.69
_chemical_melting_point     ?
_symmetry_cell_setting     monoclinic
_symmetry_space_group_name_H-M     'P 21/c'
_symmetry_space_group_name_Hall     '-P 2ybc'
loop_
    _symmetry_equiv_pos_as_xyz
    'x, y, z'
    '-x, y+1/2, -z+1/2'
    '-x, -y, -z'
    'x, -y-1/2, z-1/2'
_cell_length_a     11.645(2)
_cell_length_b     16.364(3)
_cell_length_c     17.471(3)
_cell_angle_alpha     90.00
_cell_angle_beta     97.72(3)
_cell_angle_gamma     90.00
_cell_volume     3299.1(10)
_cell_formula_units_Z     4
_cell_measurement_reflns_used     25
_cell_measurement_theta_min     10
_cell_measurement_theta_max     20
_cell_measurement_temperature     293(2)
_exptl_crystal_description     block
_exptl_crystal_colour     colourless
_exptl_crystal_size_max     0.4
_exptl_crystal_size_mid     0.2
_exptl_crystal_size_min     0.2
_exptl_crystal_density_diffrn     1.213
_exptl_crystal_density_meas     ?
_exptl_crystal_density_method     'not measured'
_exptl_crystal_F_000     1272
_exptl_absorpt_coefficient_mu     0.077
_exptl_absorpt_correction_type     none
_exptl_absorpt_process_details     ?
_exptl_absorpt_correction_T_min     ?
_exptl_absorpt_correction_T_max     ?
_exptl_special_details
;
;
_diffrn_ambient_temperature     293(2)
_diffrn_radiation_type     MoK\a
_diffrn_radiation_wavelength     0.71073
_diffrn_radiation_source     'fine-focus sealed tube'
_diffrn_radiation_monochromator     graphite
_diffrn_measurement_device_type     'Stoe STADI4'
_diffrn_measurement_method     \w/2\q
_diffrn_detector_area_resol_mean     ?
_diffrn_reflns_number     5650
_diffrn_reflns_av_R_equivalents     0.0000
_diffrn_reflns_av_sigmaI/netI     0.0429
_diffrn_reflns_theta_min     2.57
_diffrn_reflns_theta_max     25.00
_diffrn_reflns_theta_full     25.00
_diffrn_measured_fraction_theta_max     0.973
_diffrn_measured_fraction_theta_full     0.973
_diffrn_reflns_limit_h_min     -13
_diffrn_reflns_limit_h_max     11
_diffrn_reflns_limit_k_min     0
_diffrn_reflns_limit_k_max     19
_diffrn_reflns_limit_l_min     0
_diffrn_reflns_limit_l_max     20
_diffrn_standards_number     3
_diffrn_standards_interval_count     100
_diffrn_standards_interval_time     ?
_diffrn_standards_decay_%     2.6
_refine_special_details
;
Refinement of <i>F</i>^2^ against ALL reflections. The weighted <i>R</i>-factor
<i>wR</i> and goodness of fit <i>S</i> are based on <i>F</i>^2^, conventional
<i>R</i>-factors <i>R</i> are based on <i>F</i>, with <i>F</i> set to zero for
negative <i>F</i>^2^. The threshold expression of <i>F</i>^2^ >
\s(<i>F</i>^2^) is used only for calculating <i>R</i>-factors(gt) <i>etc</i>.
and is not relevant to the choice of reflections for refinement.
<i>R</i>-factors based on <i>F</i>^2^ are statistically about twice as large
as those based on <i>F</i>, and <i>R</i>- factors based on ALL data will be
even larger.
;
_reflns_number_total     5807
_reflns_number_gt     3654
_reflns_threshold_expression     I>2\s(I)
_refine_ls_structure_factor_coef     Fsqd
_refine_ls_matrix_type     full
_refine_ls_R_factor_all     0.1201
_refine_ls_R_factor_gt     0.0684
_refine_ls_wR_factor_gt     0.1174
_refine_ls_wR_factor_ref     0.1412
_refine_ls_goodness_of_fit_ref     1.196
_refine_ls_restrained_S_all     1.196
_refine_ls_number_reflns     5650
_refine_ls_number_parameters     424
_refine_ls_number_restraints     0
_refine_ls_hydrogen_treatment     mixed
_refine_ls_weighting_scheme     calc
_refine_ls_weighting_details
        'calc w = 1/[\s^2^(Fo^2^)+(0.0281P)^2^+2.047P] where P=(Fo^2^+2Fc^2^)/3'
_atom_sites_solution_hydrogens     geom
_atom_sites_solution_primary     direct
_atom_sites_solution_secondary     difmap
_refine_ls_shift/su_max     0.000
_refine_ls_shift/su_mean     0.000
_refine_diff_density_max     0.238
_refine_diff_density_min     -0.164
_refine_ls_extinction_method     'SHELXL97 (Sheldrick, 2008)'
_refine_ls_extinction_coef     0.0048(4)
_refine_ls_extinction_expression
                                  'Fc^*^=kFc[1+0.001xFc^2^\l^3^/sin(2\q)]^-1/4^'
_refine_ls_abs_structure_details     ?
loop_
    _atom_type_symbol
    _atom_type_description
    _atom_type_scat_dispersion_real
    _atom_type_scat_dispersion_imag
    _atom_type_scat_source
    'C' 'C' 0.0033 0.0016
                         'International Tables Vol C Tables 4.2.6.8 and 6.1.1.4'
    'H' 'H' 0.0000 0.0000
                         'International Tables Vol C Tables 4.2.6.8 and 6.1.1.4'
    'O' 'O' 0.0106 0.0060
                         'International Tables Vol C Tables 4.2.6.8 and 6.1.1.4'
_computing_data_collection     'STADI4 (Stoe & Cie, 1997)'
_computing_cell_refinement     'STADI4 (Stoe & Cie, 1997)'
_computing_data_reduction     'X-RED (Stoe & Cie, 1997)'
_computing_structure_solution     'SHELXS97 (Sheldrick, 2008)'
_computing_structure_refinement     'SHELXL97 (Sheldrick, 2008)'
_computing_molecular_graphics     'XP (Siemens, 1994)'
_computing_publication_material     'SHELXL97 (Sheldrick, 2008)'
loop_
    _atom_site_type_symbol
    _atom_site_label
    _atom_site_fract_x
    _atom_site_fract_y
    _atom_site_fract_z
    _atom_site_U_iso_or_equiv
    _atom_site_adp_type
    _atom_site_calc_flag
    _atom_site_refinement_flags
    _atom_site_occupancy
    _atom_site_disorder_assembly
    _atom_site_disorder_group
    O O1 0.70308(18) 0.69051(14) 0.20949(13) 0.0518(6) Uani d . 1 . .
    O O2 0.63649(17) 0.85042(13) 0.21819(12) 0.0470(5) Uani d . 1 . .
    C C1 0.8676(3) 0.62161(19) 0.1739(2) 0.0511(8) Uani d . 1 . .
    C C2 0.8325(3) 0.5837(2) 0.1044(2) 0.0716(11) Uani d . 1 . .
    H H2A 0.7765 0.6073 0.0681 0.086 Uiso calc R 1 . .
    C C3 0.8827(4) 0.5090(3) 0.0897(3) 0.0937(14) Uani d . 1 . .
    H H3A 0.8596 0.4822 0.0432 0.112 Uiso calc R 1 . .
    C C4 0.9657(5) 0.4747(3) 0.1430(4) 0.0995(17) Uani d . 1 . .
    H H4A 0.9982 0.4248 0.1321 0.119 Uiso calc R 1 . .
    C C5 1.0019(3) 0.5126(3) 0.2122(3) 0.0828(13) Uani d . 1 . .
    H H5A 1.0588 0.4889 0.2478 0.099 Uiso calc R 1 . .
    C C6 0.9523(3) 0.5867(2) 0.2280(2) 0.0616(10) Uani d . 1 . .
    C C7 0.9683(3) 0.6387(2) 0.2964(2) 0.0633(10) Uani d . 1 . .
    C C8 1.0404(4) 0.6306(3) 0.3666(3) 0.0891(14) Uani d . 1 . .
    H H8A 1.0925 0.5874 0.3749 0.107 Uiso calc R 1 . .
    C C9 1.0330(5) 0.6877(4) 0.4232(3) 0.1026(18) Uani d . 1 . .
    H H9A 1.0814 0.6831 0.4698 0.123 Uiso calc R 1 . .
    C C10 0.9559(4) 0.7516(3) 0.4126(2) 0.0903(14) Uani d . 1 . .
    H H10A 0.9510 0.7885 0.4526 0.108 Uiso calc R 1 . .
    C C11 0.8848(3) 0.7614(2) 0.3424(2) 0.0701(10) Uani d . 1 . .
    H H11A 0.8334 0.8050 0.3343 0.084 Uiso calc R 1 . .
    C C12 0.8930(3) 0.7041(2) 0.28501(19) 0.0545(9) Uani d . 1 . .
    C C13 0.8229(3) 0.70131(18) 0.20394(17) 0.0460(7) Uani d . 1 . .
    C C14 0.8464(3) 0.77519(18) 0.15426(17) 0.0434(7) Uani d . 1 . .
    C C15 0.9585(3) 0.8074(2) 0.16490(18) 0.0527(8) Uani d . 1 . .
    H H15A 1.0139 0.7835 0.2013 0.063 Uiso calc R 1 . .
    C C16 0.9899(3) 0.8735(2) 0.1234(2) 0.0592(9) Uani d . 1 . .
    H H16A 1.0655 0.8931 0.1315 0.071 Uiso calc R 1 . .
    C C17 0.9087(3) 0.9100(2) 0.07009(19) 0.0597(9) Uani d . 1 . .
    H H17A 0.9284 0.9551 0.0422 0.072 Uiso calc R 1 . .
    C C18 0.7978(3) 0.87899(19) 0.05842(18) 0.0524(8) Uani d . 1 . .
    H H18A 0.7434 0.9038 0.0219 0.063 Uiso calc R 1 . .
    C C19 0.7638(3) 0.81209(18) 0.09903(16) 0.0433(7) Uani d . 1 . .
    C C20 0.6441(3) 0.77988(17) 0.06964(16) 0.0423(7) Uani d . 1 . .
    C C21 0.6384(3) 0.73514(19) 0.00138(17) 0.0523(8) Uani d . 1 . .
    H H21A 0.7072 0.7234 -0.0180 0.063 Uiso calc R 1 . .
    C C22 0.5355(3) 0.7074(2) -0.03899(18) 0.0584(9) Uani d . 1 . .
    H H22A 0.5351 0.6771 -0.0840 0.070 Uiso calc R 1 . .
    C C23 0.4340(3) 0.7258(2) -0.01101(18) 0.0578(9) Uani d . 1 . .
    H H23A 0.3637 0.7078 -0.0371 0.069 Uiso calc R 1 . .
    C C24 0.4363(3) 0.77059(19) 0.05528(18) 0.0514(8) Uani d . 1 . .
    H H24A 0.3665 0.7831 0.0730 0.062 Uiso calc R 1 . .
    C C25 0.5396(3) 0.79833(17) 0.09746(16) 0.0414(7) Uani d . 1 . .
    C C26 0.5264(2) 0.84892(18) 0.16933(16) 0.0424(7) Uani d . 1 . .
    C C27 0.4832(3) 0.93557(18) 0.14954(17) 0.0470(8) Uani d . 1 . .
    C C28 0.5316(3) 0.9954(2) 0.10912(19) 0.0614(9) Uani d . 1 . .
    H H28A 0.5993 0.9855 0.0878 0.074 Uiso calc R 1 . .
    C C29 0.4774(4) 1.0712(2) 0.1008(2) 0.0726(11) Uani d . 1 . .
    H H29A 0.5088 1.1124 0.0733 0.087 Uiso calc R 1 . .
    C C30 0.3779(4) 1.0858(2) 0.1327(2) 0.0762(12) Uani d . 1 . .
    H H30A 0.3433 1.1370 0.1270 0.091 Uiso calc R 1 . .
    C C31 0.3284(3) 1.0264(2) 0.1728(2) 0.0682(10) Uani d . 1 . .
    H H31A 0.2605 1.0367 0.1938 0.082 Uiso calc R 1 . .
    C C32 0.3816(3) 0.9507(2) 0.18140(17) 0.0511(8) Uani d . 1 . .
    C C33 0.3506(3) 0.8771(2) 0.22174(17) 0.0503(8) Uani d . 1 . .
    C C34 0.2593(3) 0.8615(3) 0.2634(2) 0.0678(11) Uani d . 1 . .
    H H34A 0.2048 0.9018 0.2692 0.081 Uiso calc R 1 . .
    C C35 0.2510(3) 0.7854(3) 0.2959(2) 0.0734(12) Uani d . 1 . .
    H H35A 0.1899 0.7743 0.3235 0.088 Uiso calc R 1 . .
    C C36 0.3315(3) 0.7256(3) 0.28821(19) 0.0673(10) Uani d . 1 . .
    H H36A 0.3241 0.6746 0.3105 0.081 Uiso calc R 1 . .
    C C37 0.4236(3) 0.7407(2) 0.24757(18) 0.0548(9) Uani d . 1 . .
    H H37A 0.4785 0.7005 0.2425 0.066 Uiso calc R 1 . .
    C C38 0.4321(3) 0.81679(19) 0.21478(16) 0.0451(8) Uani d . 1 . .
    C C39 0.5324(3) 0.5281(3) 0.1162(2) 0.0869(13) Uani d . 1 . .
    H H39A 0.5772 0.4805 0.1328 0.130 Uiso calc R 1 . .
    H H39B 0.5655 0.5751 0.1437 0.130 Uiso calc R 1 . .
    H H39C 0.5330 0.5360 0.0618 0.130 Uiso calc R 1 . .
    C C40 0.4118(4) 0.5169(2) 0.1319(2) 0.0696(11) Uani d . 1 . .
    C C41 0.2259(3) 0.5774(3) 0.1255(3) 0.0903(13) Uani d . 1 . .
    H H41A 0.2232 0.5760 0.1807 0.108 Uiso calc R 1 . .
    H H41B 0.1883 0.5287 0.1026 0.108 Uiso calc R 1 . .
    C C42 0.1664(4) 0.6520(3) 0.0910(3) 0.0979(15) Uani d . 1 . .
    H H42A 0.0869 0.6516 0.1003 0.147 Uiso calc R 1 . .
    H H42B 0.1695 0.6527 0.0364 0.147 Uiso calc R 1 . .
    H H42C 0.2043 0.6997 0.1142 0.147 Uiso calc R 1 . .
    O O3 0.3748(3) 0.45679(18) 0.15903(17) 0.0996(10) Uani d . 1 . .
    O O4 0.3455(2) 0.58069(16) 0.11015(16) 0.0795(8) Uani d . 1 . .
    H H2 0.677(3) 0.741(2) 0.223(2) 0.092(14) Uiso d . 1 . .
    H H1 0.627(3) 0.883(2) 0.257(2) 0.098(15) Uiso d . 1 . .
loop_
    _atom_site_aniso_label
    _atom_site_aniso_U_11
    _atom_site_aniso_U_22
    _atom_site_aniso_U_33
    _atom_site_aniso_U_12
    _atom_site_aniso_U_13
    _atom_site_aniso_U_23
    O1 0.0430(13) 0.0475(14) 0.0667(15) -0.0008(11) 0.0142(11) 0.0074(12)
    O2 0.0447(13) 0.0490(13) 0.0467(13) 0.0032(10) 0.0036(10) -0.0076(11)
    C1 0.0485(19) 0.0426(19) 0.065(2) -0.0026(16) 0.0176(17) 0.0049(17)
    C2 0.082(3) 0.051(2) 0.084(3) 0.002(2) 0.018(2) -0.008(2)
    C3 0.119(4) 0.057(3) 0.112(4) 0.005(3) 0.040(3) -0.018(3)
    C4 0.107(4) 0.050(3) 0.155(5) 0.011(3) 0.068(4) 0.007(3)
    C5 0.063(3) 0.059(3) 0.132(4) 0.013(2) 0.037(3) 0.035(3)
    C6 0.050(2) 0.048(2) 0.089(3) 0.0038(17) 0.021(2) 0.021(2)
    C7 0.049(2) 0.066(2) 0.074(3) -0.0098(19) 0.0057(19) 0.030(2)
    C8 0.071(3) 0.097(4) 0.094(3) -0.016(3) -0.007(3) 0.050(3)
    C9 0.104(4) 0.126(5) 0.071(3) -0.048(4) -0.016(3) 0.042(3)
    C10 0.099(4) 0.116(4) 0.054(3) -0.047(3) 0.007(2) 0.004(3)
    C11 0.071(3) 0.079(3) 0.061(2) -0.021(2) 0.011(2) 0.002(2)
    C12 0.053(2) 0.057(2) 0.053(2) -0.0129(18) 0.0085(16) 0.0087(17)
    C13 0.0390(18) 0.0460(18) 0.0540(19) -0.0014(14) 0.0100(14) 0.0024(15)
    C14 0.0471(19) 0.0391(17) 0.0466(18) -0.0027(14) 0.0155(15) -0.0051(14)
    C15 0.047(2) 0.056(2) 0.055(2) -0.0029(17) 0.0090(16) -0.0008(17)
    C16 0.056(2) 0.063(2) 0.063(2) -0.0176(18) 0.0205(18) -0.0044(19)
    C17 0.073(3) 0.053(2) 0.056(2) -0.0111(19) 0.0217(19) 0.0012(17)
    C18 0.061(2) 0.048(2) 0.0491(19) -0.0008(17) 0.0138(16) 0.0026(16)
    C19 0.0537(19) 0.0388(17) 0.0392(16) 0.0013(15) 0.0131(14) -0.0020(14)
    C20 0.0490(19) 0.0391(17) 0.0389(16) 0.0011(14) 0.0066(14) 0.0019(13)
    C21 0.063(2) 0.050(2) 0.0453(18) 0.0062(17) 0.0116(16) -0.0004(15)
    C22 0.083(3) 0.051(2) 0.0395(18) -0.0038(19) 0.0034(18) -0.0082(16)
    C23 0.066(2) 0.059(2) 0.0458(19) -0.0139(18) -0.0034(17) -0.0015(17)
    C24 0.051(2) 0.054(2) 0.0489(19) -0.0045(16) 0.0051(16) 0.0017(16)
    C25 0.0466(19) 0.0363(16) 0.0411(16) -0.0015(14) 0.0054(14) 0.0038(13)
    C26 0.0416(18) 0.0440(18) 0.0418(17) 0.0010(14) 0.0059(14) -0.0029(14)
    C27 0.055(2) 0.0431(18) 0.0416(17) 0.0042(15) 0.0021(15) -0.0021(15)
    C28 0.078(3) 0.051(2) 0.057(2) 0.0031(19) 0.0170(19) -0.0005(17)
    C29 0.110(3) 0.046(2) 0.061(2) 0.006(2) 0.008(2) 0.0046(18)
    C30 0.113(4) 0.055(2) 0.058(2) 0.033(2) 0.003(2) -0.0008(19)
    C31 0.077(3) 0.072(3) 0.056(2) 0.029(2) 0.0095(19) 0.002(2)
    C32 0.053(2) 0.055(2) 0.0449(18) 0.0139(17) 0.0031(15) -0.0025(16)
    C33 0.0410(19) 0.067(2) 0.0424(17) 0.0075(17) 0.0030(14) -0.0042(16)
    C34 0.044(2) 0.102(3) 0.058(2) 0.012(2) 0.0087(17) 0.001(2)
    C35 0.052(2) 0.117(4) 0.052(2) -0.015(2) 0.0106(18) 0.007(2)
    C36 0.067(2) 0.083(3) 0.051(2) -0.018(2) 0.0041(19) 0.0135(19)
    C37 0.056(2) 0.055(2) 0.053(2) -0.0053(17) 0.0055(17) 0.0032(16)
    C38 0.0438(18) 0.052(2) 0.0393(17) -0.0020(15) 0.0046(14) -0.0004(15)
    C39 0.072(3) 0.086(3) 0.099(3) 0.003(2) -0.003(2) 0.013(3)
    C40 0.086(3) 0.062(3) 0.057(2) -0.009(2) -0.004(2) 0.015(2)
    C41 0.072(3) 0.103(4) 0.100(3) -0.019(3) 0.027(3) 0.007(3)
    C42 0.071(3) 0.095(3) 0.130(4) 0.000(3) 0.024(3) -0.001(3)
    O3 0.119(2) 0.086(2) 0.091(2) -0.0147(19) 0.0023(18) 0.0400(18)
    O4 0.0705(18) 0.0692(18) 0.101(2) -0.0052(14) 0.0190(15) 0.0229(15)
_geom_special_details
;
All e.s.d.'s (except the e.s.d. in the dihedral angle between two l.s. planes)
are estimated using the full covariance matrix. The cell e.s.d.'s are taken
into account individually in the estimation of e.s.d.'s in distances, angles
and torsion angles; correlations between e.s.d.'s in cell parameters are only
used when they are defined by crystal symmetry. An approximate (isotropic)
treatment of cell e.s.d.'s is used for estimating e.s.d.'s involving l.s.
planes.
;
loop_
    _geom_bond_atom_site_label_1
    _geom_bond_atom_site_label_2
    _geom_bond_site_symmetry_2
    _geom_bond_distance
    _geom_bond_publ_flag
    O1 C13 . 1.423(3) ?
    O1 H2 . 0.93(4) ?
    O2 C26 . 1.442(3) ?
    O2 H1 . 0.88(4) ?
    C1 C2 . 1.375(5) ?
    C1 C6 . 1.394(4) ?
    C1 C13 . 1.524(4) ?
    C2 C3 . 1.394(5) ?
    C2 H2A . 0.9300 ?
    C3 C4 . 1.369(6) ?
    C3 H3A . 0.9300 ?
    C4 C5 . 1.373(6) ?
    C4 H4A . 0.9300 ?
    C5 C6 . 1.388(5) ?
    C5 H5A . 0.9300 ?
    C6 C7 . 1.457(5) ?
    C7 C12 . 1.382(5) ?
    C7 C8 . 1.397(5) ?
    C8 C9 . 1.370(6) ?
    C8 H8A . 0.9300 ?
    C9 C10 . 1.375(7) ?
    C9 H9A . 0.9300 ?
    C10 C11 . 1.394(5) ?
    C10 H10A . 0.9300 ?
    C11 C12 . 1.385(5) ?
    C11 H11A . 0.9300 ?
    C12 C13 . 1.537(4) ?
    C13 C14 . 1.534(4) ?
    C14 C15 . 1.396(4) ?
    C14 C19 . 1.404(4) ?
    C15 C16 . 1.378(4) ?
    C15 H15A . 0.9300 ?
    C16 C17 . 1.372(5) ?
    C16 H16A . 0.9300 ?
    C17 C18 . 1.377(4) ?
    C17 H17A . 0.9300 ?
    C18 C19 . 1.391(4) ?
    C18 H18A . 0.9300 ?
    C19 C20 . 1.514(4) ?
    C20 C21 . 1.393(4) ?
    C20 C25 . 1.403(4) ?
    C21 C22 . 1.383(4) ?
    C21 H21A . 0.9300 ?
    C22 C23 . 1.372(5) ?
    C22 H22A . 0.9300 ?
    C23 C24 . 1.368(4) ?
    C23 H23A . 0.9300 ?
    C24 C25 . 1.399(4) ?
    C24 H24A . 0.9300 ?
    C25 C26 . 1.529(4) ?
    C26 C27 . 1.528(4) ?
    C26 C38 . 1.532(4) ?
    C27 C28 . 1.372(4) ?
    C27 C32 . 1.396(4) ?
    C28 C29 . 1.391(5) ?
    C28 H28A . 0.9300 ?
    C29 C30 . 1.372(5) ?
    C29 H29A . 0.9300 ?
    C30 C31 . 1.370(5) ?
    C30 H30A . 0.9300 ?
    C31 C32 . 1.384(4) ?
    C31 H31A . 0.9300 ?
    C32 C33 . 1.464(4) ?
    C33 C38 . 1.386(4) ?
    C33 C34 . 1.390(4) ?
    C34 C35 . 1.378(5) ?
    C34 H34A . 0.9300 ?
    C35 C36 . 1.374(5) ?
    C35 H35A . 0.9300 ?
    C36 C37 . 1.386(5) ?
    C36 H36A . 0.9300 ?
    C37 C38 . 1.379(4) ?
    C37 H37A . 0.9300 ?
    C39 C40 . 1.478(5) ?
    C39 H39A . 0.9600 ?
    C39 H39B . 0.9600 ?
    C39 H39C . 0.9600 ?
    C40 O3 . 1.197(4) ?
    C40 O4 . 1.323(4) ?
    C41 O4 . 1.454(4) ?
    C41 C42 . 1.491(5) ?
    C41 H41A . 0.9700 ?
    C41 H41B . 0.9700 ?
    C42 H42A . 0.9600 ?
    C42 H42B . 0.9600 ?
    C42 H42C . 0.9600 ?
loop_
    _geom_angle_atom_site_label_1
    _geom_angle_atom_site_label_2
    _geom_angle_atom_site_label_3
    _geom_angle_site_symmetry_1
    _geom_angle_site_symmetry_3
    _geom_angle
    _geom_angle_publ_flag
    C13 O1 H2 . . 106(2) ?
    C26 O2 H1 . . 106(3) ?
    C2 C1 C6 . . 120.9(3) ?
    C2 C1 C13 . . 128.0(3) ?
    C6 C1 C13 . . 111.1(3) ?
    C1 C2 C3 . . 118.5(4) ?
    C1 C2 H2A . . 120.8 ?
    C3 C2 H2A . . 120.8 ?
    C4 C3 C2 . . 120.6(5) ?
    C4 C3 H3A . . 119.7 ?
    C2 C3 H3A . . 119.7 ?
    C3 C4 C5 . . 121.3(4) ?
    C3 C4 H4A . . 119.4 ?
    C5 C4 H4A . . 119.4 ?
    C4 C5 C6 . . 118.9(4) ?
    C4 C5 H5A . . 120.6 ?
    C6 C5 H5A . . 120.6 ?
    C5 C6 C1 . . 119.9(4) ?
    C5 C6 C7 . . 131.5(4) ?
    C1 C6 C7 . . 108.6(3) ?
    C12 C7 C8 . . 119.6(4) ?
    C12 C7 C6 . . 109.0(3) ?
    C8 C7 C6 . . 131.4(4) ?
    C9 C8 C7 . . 118.7(5) ?
    C9 C8 H8A . . 120.6 ?
    C7 C8 H8A . . 120.6 ?
    C8 C9 C10 . . 121.7(5) ?
    C8 C9 H9A . . 119.2 ?
    C10 C9 H9A . . 119.2 ?
    C9 C10 C11 . . 120.3(5) ?
    C9 C10 H10A . . 119.8 ?
    C11 C10 H10A . . 119.8 ?
    C12 C11 C10 . . 118.0(4) ?
    C12 C11 H11A . . 121.0 ?
    C10 C11 H11A . . 121.0 ?
    C7 C12 C11 . . 121.6(3) ?
    C7 C12 C13 . . 111.0(3) ?
    C11 C12 C13 . . 127.4(3) ?
    O1 C13 C1 . . 107.5(2) ?
    O1 C13 C14 . . 112.8(2) ?
    C1 C13 C14 . . 112.6(2) ?
    O1 C13 C12 . . 110.2(2) ?
    C1 C13 C12 . . 100.4(3) ?
    C14 C13 C12 . . 112.7(3) ?
    C15 C14 C19 . . 118.1(3) ?
    C15 C14 C13 . . 117.2(3) ?
    C19 C14 C13 . . 124.8(3) ?
    C16 C15 C14 . . 122.4(3) ?
    C16 C15 H15A . . 118.8 ?
    C14 C15 H15A . . 118.8 ?
    C17 C16 C15 . . 119.4(3) ?
    C17 C16 H16A . . 120.3 ?
    C15 C16 H16A . . 120.3 ?
    C16 C17 C18 . . 119.2(3) ?
    C16 C17 H17A . . 120.4 ?
    C18 C17 H17A . . 120.4 ?
    C17 C18 C19 . . 122.7(3) ?
    C17 C18 H18A . . 118.7 ?
    C19 C18 H18A . . 118.7 ?
    C18 C19 C14 . . 118.3(3) ?
    C18 C19 C20 . . 114.4(3) ?
    C14 C19 C20 . . 126.7(3) ?
    C21 C20 C25 . . 117.8(3) ?
    C21 C20 C19 . . 114.2(3) ?
    C25 C20 C19 . . 127.6(3) ?
    C22 C21 C20 . . 123.2(3) ?
    C22 C21 H21A . . 118.4 ?
    C20 C21 H21A . . 118.4 ?
    C23 C22 C21 . . 118.4(3) ?
    C23 C22 H22A . . 120.8 ?
    C21 C22 H22A . . 120.8 ?
    C24 C23 C22 . . 120.0(3) ?
    C24 C23 H23A . . 120.0 ?
    C22 C23 H23A . . 120.0 ?
    C23 C24 C25 . . 122.5(3) ?
    C23 C24 H24A . . 118.7 ?
    C25 C24 H24A . . 118.7 ?
    C24 C25 C20 . . 118.2(3) ?
    C24 C25 C26 . . 115.7(3) ?
    C20 C25 C26 . . 126.1(3) ?
    O2 C26 C27 . . 110.9(2) ?
    O2 C26 C25 . . 108.4(2) ?
    C27 C26 C25 . . 112.5(2) ?
    O2 C26 C38 . . 110.0(2) ?
    C27 C26 C38 . . 101.5(2) ?
    C25 C26 C38 . . 113.4(2) ?
    C28 C27 C32 . . 120.5(3) ?
    C28 C27 C26 . . 129.3(3) ?
    C32 C27 C26 . . 110.2(3) ?
    C27 C28 C29 . . 118.6(3) ?
    C27 C28 H28A . . 120.7 ?
    C29 C28 H28A . . 120.7 ?
    C30 C29 C28 . . 120.5(4) ?
    C30 C29 H29A . . 119.7 ?
    C28 C29 H29A . . 119.7 ?
    C31 C30 C29 . . 121.4(3) ?
    C31 C30 H30A . . 119.3 ?
    C29 C30 H30A . . 119.3 ?
    C30 C31 C32 . . 118.5(3) ?
    C30 C31 H31A . . 120.7 ?
    C32 C31 H31A . . 120.7 ?
    C31 C32 C27 . . 120.4(3) ?
    C31 C32 C33 . . 130.7(3) ?
    C27 C32 C33 . . 108.8(3) ?
    C38 C33 C34 . . 119.7(3) ?
    C38 C33 C32 . . 109.1(3) ?
    C34 C33 C32 . . 131.1(3) ?
    C35 C34 C33 . . 118.9(3) ?
    C35 C34 H34A . . 120.6 ?
    C33 C34 H34A . . 120.6 ?
    C36 C35 C34 . . 121.1(3) ?
    C36 C35 H35A . . 119.4 ?
    C34 C35 H35A . . 119.4 ?
    C35 C36 C37 . . 120.5(4) ?
    C35 C36 H36A . . 119.7 ?
    C37 C36 H36A . . 119.7 ?
    C38 C37 C36 . . 118.5(3) ?
    C38 C37 H37A . . 120.7 ?
    C36 C37 H37A . . 120.7 ?
    C37 C38 C33 . . 121.2(3) ?
    C37 C38 C26 . . 128.4(3) ?
    C33 C38 C26 . . 110.3(3) ?
    C40 C39 H39A . . 109.5 ?
    C40 C39 H39B . . 109.5 ?
    H39A C39 H39B . . 109.5 ?
    C40 C39 H39C . . 109.5 ?
    H39A C39 H39C . . 109.5 ?
    H39B C39 H39C . . 109.5 ?
    O3 C40 O4 . . 122.3(4) ?
    O3 C40 C39 . . 125.3(4) ?
    O4 C40 C39 . . 112.4(3) ?
    O4 C41 C42 . . 107.5(3) ?
    O4 C41 H41A . . 110.2 ?
    C42 C41 H41A . . 110.2 ?
    O4 C41 H41B . . 110.2 ?
    C42 C41 H41B . . 110.2 ?
    H41A C41 H41B . . 108.5 ?
    C41 C42 H42A . . 109.5 ?
    C41 C42 H42B . . 109.5 ?
    H42A C42 H42B . . 109.5 ?
    C41 C42 H42C . . 109.5 ?
    H42A C42 H42C . . 109.5 ?
    H42B C42 H42C . . 109.5 ?
    C40 O4 C41 . . 117.0(3) ?
loop_
    _geom_hbond_atom_site_label_D
    _geom_hbond_atom_site_label_H
    _geom_hbond_atom_site_label_A
    _geom_hbond_site_symmetry_A
    _geom_hbond_distance_DH
    _geom_hbond_distance_HA
    _geom_hbond_distance_DA
    _geom_hbond_angle_DHA
    O2 H1 O3 2_655 0.88(4) 1.90(4) 2.779(3) 173(4)
    O1 H2 O2 . 0.93(4) 1.84(4) 2.739(3) 161(3)
data_global
_journal_date_recd_electronic     2008-06-25
_journal_date_accepted     2008-07-23
_journal_name_full     'Acta Crystallographica, Section E'
_journal_year     2008
_journal_volume     64
_journal_issue      8
_journal_page_first     o1627
_journal_page_last     o1627
_journal_paper_category     QO
_journal_coeditor_code     GK2155
_publ_contact_author_name     'Lidiya Izotova'
_publ_contact_author_address
;
Institute of Bioorganic Chemistry
Academy of Sciences of Uzbekistan
H. Abdullaev Street 83
Tashkent 100125
Uzbekistan
;
_publ_contact_author_email     'l_izotova@yahoo.com'
_publ_contact_author_fax     '+9983712627063'
_publ_contact_author_phone     '+9983712628906'
_publ_section_title
;
2,2'-Bis(9-hydroxy-9-fluorenyl)biphenyl--ethyl acetate (1/1)
;
loop_
    _publ_author_name
    _publ_author_address
    'Izotova, Lidiya'
;
Institute of Bioorganic Chemistry
Academy of Sciences of Uzbekistan
H. Abdullaev 83
Tashkent 100125
Uzbekistan
;
    'Ashurov, Jamshid'
;
Institute of Bioorganic Chemistry
Academy of Sciences of Uzbekistan
H. Abdullaev 83
Tashkent 100125
Uzbekistan
;
    'Ibragimov, Bakhtiyar T.'
;
Institute of Bioorganic Chemistry
Academy of Sciences of Uzbekistan
H. Abdullaev 83
Tashkent 100125
Uzbekistan
;
    'Weber, Edwin'
;
Institut f\"ur Organische Chemie
TU Bergakademie Freiberg
Leipziger Strasse 29
D-09596 Freiberg/Sachsen
Germany
;
