# Supplementary material for: 2,2′-Bis(9-hydr­oxy-9-fluoren­yl)biphen­yl–ethyl acetate (1/1)
Source: Acta Crystallogr Sect E Struct Rep Online. 2008 Jul 31;64(Pt 8):o1627. doi: 10.1107/S1600536808023271 (PMC2962236; doi:10.1107/S1600536808023271)
Supplement: Supplementary file 2 [file e-64-o1627-Isup2.hkl]

# 
# h,k,l, Fc-squared, Fo-squared, sigma(Fo-squared) and status flag 
# 
data_I
_shelx_title ' BPHETIL3 in P2(1)/c' 
_shelx_refln_list_code          4 
_shelx_F_calc_maximum      254.84 
_exptl_crystal_F_000      1272.00 
_reflns_d_resolution_high  0.8408 
 
loop_ 
 _symmetry_equiv_pos_as_xyz 
 'x, y, z' 
 '-x, y+1/2, -z+1/2' 
 '-x, -y, -z' 
 'x, -y-1/2, z-1/2' 
 
_cell_length_a    11.6450 
_cell_length_b    16.3640 
_cell_length_c    17.4710 
_cell_angle_alpha  90.000 
_cell_angle_beta   97.720 
_cell_angle_gamma  90.000 
 
_shelx_F_squared_multiplier     1.000 
 
loop_ 
 _refln_index_h 
 _refln_index_k 
 _refln_index_l 
 _refln_F_squared_calc 
 _refln_F_squared_meas 
 _refln_F_squared_sigma 
 _refln_observed_status 
   2   0   0    28132.51    28924.41    148.86 o 
   3   0   0     2793.00     2957.43     21.06 o 
   4   0   0      317.96      313.47      9.81 o 
   5   0   0     1548.53     1533.49     20.19 o 
   6   0   0     2474.56     2664.34     29.10 o 
   7   0   0      304.61      337.25     13.34 o 
   8   0   0      208.36      201.72     12.99 o 
   9   0   0      153.14      127.00     12.71 o 
  10   0   0     1115.22     1082.95     26.70 o 
  11   0   0      113.00      130.12     15.21 o 
   2   1   0     9226.38     9051.73     34.56 o 
   3   1   0     2749.50     2699.73     20.47 o 
   4   1   0     1633.50     1651.14     18.67 o 
   5   1   0     1526.28     1534.99     20.42 o 
   6   1   0        0.05        7.01      7.63 o 
   7   1   0      424.70      389.44     14.14 o 
   8   1   0      106.29       84.21     10.88 o 
   9   1   0      618.80      624.98     19.90 o 
  10   1   0      415.51      409.18     19.04 o 
  11   1   0      836.78      760.84     25.55 o 
   1   2   0       68.64       76.43      4.22 o 
   2   2   0     2167.66     2002.97     15.80 o 
   3   2   0       94.47      118.07      7.35 o 
   4   2   0       50.42       58.40      7.41 o 
   5   2   0       35.99       22.39      7.23 o 
   6   2   0      257.31      260.47     11.80 o 
   7   2   0      873.07      942.14     20.26 o 
   8   2   0      580.49      609.21     18.76 o 
   9   2   0       84.73       84.71     12.19 o 
  10   2   0      419.08      465.32     19.15 o 
  11   2   0       19.57       20.56     12.42 o 
   1   3   0      532.33      533.99      8.69 o 
   2   3   0     1121.07     1070.77     13.06 o 
   3   3   0     1580.13     1526.50     17.19 o 
   4   3   0     2379.95     2336.23     23.41 o 
   5   3   0     1288.00     1384.50     20.06 o 
   6   3   0      112.50      111.67      9.29 o 
   7   3   0        4.88       -9.00      9.00 o 
   8   3   0      146.17      165.23     12.48 o 
   9   3   0      311.59      289.62     15.44 o 
  10   3   0      155.29      147.17     14.07 o 
   0   4   0     6570.91     6077.52     29.57 o 
   1   4   0     8678.77     7998.35     36.18 o 
   2   4   0     3782.56     3622.00     25.21 o 
   3   4   0       53.95       49.85      7.06 o 
   4   4   0      666.68      680.17     14.10 o 
   5   4   0       86.93       77.26      8.43 o 
   6   4   0      337.39      324.58     12.77 o 
   7   4   0     1121.15     1065.79     21.92 o 
   8   4   0      133.78      154.00     11.96 o 
   9   4   0      212.73      247.41     14.99 o 
  10   4   0        6.68       22.90     12.36 o 
   1   5   0      109.12       98.19      6.95 o 
   2   5   0     3213.00     3136.15     25.45 o 
   3   5   0      146.92      162.36      8.55 o 
   4   5   0      890.74      928.32     17.53 o 
   5   5   0      753.15      887.01     17.97 o 
   6   5   0       52.34       82.95      9.00 o 
   7   5   0        2.54       -6.15      8.09 o 
   8   5   0        1.25       18.40     10.20 o 
   9   5   0       14.55       -9.29     11.05 o 
  10   5   0       97.43      109.21     13.73 o 
   0   6   0      644.96      540.75     11.93 o 
   1   6   0      360.57      312.57      9.81 o 
   2   6   0      371.05      340.50     10.49 o 
   3   6   0        9.78       -4.44      6.38 o 
   4   6   0     2368.46     2404.14     26.75 o 
   5   6   0        1.12        3.59      7.23 o 
   6   6   0       30.44       19.08      8.54 o 
   7   6   0      486.81      464.87     16.42 o 
   8   6   0        0.14      -10.20     10.20 o 
   9   6   0        1.95        7.12     11.62 o 
  10   6   0       26.88       31.22     13.27 o 
   1   7   0      342.87      361.03     11.29 o 
   2   7   0     4569.56     4733.45     36.09 o 
   3   7   0      626.33      608.54     14.55 o 
   4   7   0        1.51        1.59      7.63 o 
   5   7   0      108.56      104.21     10.14 o 
   6   7   0      651.30      628.36     17.91 o 
   7   7   0      151.60      107.91     12.65 o 
   8   7   0      409.90      391.81     17.95 o 
   9   7   0       12.42       20.73     11.73 o 
  10   7   0       16.97      -12.42     12.42 o 
   0   8   0       42.41       46.77      7.63 o 
   1   8   0     1780.93     1942.89     24.14 o 
   2   8   0      432.05      453.99     13.17 o 
   3   8   0      350.75      417.12     13.97 o 
   4   8   0      344.34      374.51     13.57 o 
   5   8   0      307.13      293.01     13.56 o 
   6   8   0       54.65       66.08     10.20 o 
   7   8   0      289.42      302.21     15.22 o 
   8   8   0       70.44       64.72     12.70 o 
   9   8   0      150.38      136.85     14.81 o 
  10   8   0        0.96      -11.73     11.73 o 
   1   9   0      275.10      292.17     12.08 o 
   2   9   0      561.19      567.56     15.51 o 
   3   9   0       12.83       28.31      7.97 o 
   4   9   0       83.34       92.46      9.63 o 
   5   9   0      833.80      857.41     20.42 o 
   6   9   0       66.31       70.93     10.94 o 
   7   9   0        6.68      -10.08     10.88 o 
   8   9   0      535.63      531.24     20.58 o 
   9   9   0      219.03      215.38     16.92 o 
  10   9   0       30.58       58.10     13.39 o 
   0  10   0     1137.04     1205.45     21.92 o 
   1  10   0      778.50      814.45     18.54 o 
   2  10   0        7.70       30.53      8.54 o 
   3  10   0      323.32      340.67     14.48 o 
   4  10   0      327.27      349.61     14.88 o 
   5  10   0      113.33      128.70     12.14 o 
   6  10   0       11.52        5.98     10.88 o 
   7  10   0      120.51      138.84     13.39 o 
   8  10   0      188.78      173.04     15.95 o 
   9  10   0       70.60       45.40     14.13 o 
  10  10   0        7.28       13.73     12.87 o 
   1  11   0      734.99      801.91     19.56 o 
   2  11   0      126.13      109.73     10.65 o 
   3  11   0       44.16       63.92     10.20 o 
   4  11   0      278.21      270.47     14.36 o 
   5  11   0        0.75       15.10      9.74 o 
   6  11   0      392.73      442.17     18.07 o 
   7  11   0       84.32       44.21     12.42 o 
   8  11   0       24.72       26.32     12.59 o 
   9  11   0       20.35       50.24     13.33 o 
  10  11   0        4.95      -12.76     12.76 o 
   0  12   0      124.65      131.44     11.96 o 
   1  12   0        3.73        8.94      9.00 o 
   2  12   0       49.88       71.21     10.31 o 
   3  12   0       11.78        6.78      9.68 o 
   4  12   0       11.16       17.83     10.48 o 
   5  12   0       39.86       14.70     11.17 o 
   6  12   0       74.12       89.33     12.93 o 
   7  12   0       10.69       -4.67     12.19 o 
   8  12   0       24.25       22.05     12.87 o 
   9  12   0        6.80       -1.37     12.93 o 
  10  12   0        6.73       21.30     14.58 o 
   1  13   0        1.73       -3.53      9.63 o 
   2  13   0        3.66       23.47     10.54 o 
   3  13   0       97.80      101.46     12.13 o 
   4  13   0      255.00      253.97     15.44 o 
   5  13   0        2.39        6.95     12.08 o 
   6  13   0        1.57       -1.99     11.39 o 
   7  13   0       54.94       60.27     13.61 o 
   8  13   0       17.00       10.99     13.27 o 
   9  13   0        1.03       -1.77     12.59 o 
  10  13   0       15.51       -8.83     14.70 o 
   0  14   0      709.56      696.63     22.75 o 
   1  14   0      124.81       97.71     12.93 o 
   2  14   0      107.89      131.26     13.79 o 
   3  14   0      153.28      137.59     14.13 o 
   4  14   0       12.36       -9.85     10.77 o 
   5  14   0       27.27       24.49     12.76 o 
   6  14   0      305.84      299.62     18.01 o 
   7  14   0       20.19       52.52     12.65 o 
   8  14   0       76.47       47.91     14.75 o 
   9  14   0        1.38       22.39     13.50 o 
   1  15   0        0.72        6.21     12.13 o 
   2  15   0       57.98       56.85     12.70 o 
   3  15   0      423.93      475.22     20.40 o 
   4  15   0       11.25       15.55     12.47 o 
   5  15   0       52.70        6.55     13.33 o 
   6  15   0        2.36       31.96     12.99 o 
   7  15   0       12.39       25.92     12.93 o 
   8  15   0       22.61       35.32     14.64 o 
   0  16   0       12.81      -12.65     12.65 o 
   1  16   0       19.98       39.70     12.82 o 
   2  16   0        0.85      -12.02     12.02 o 
   3  16   0       16.18      -12.99     12.99 o 
   4  16   0      225.50      209.34     17.55 o 
   5  16   0        3.46       45.40     13.27 o 
   6  16   0        4.61       21.13     13.44 o 
   7  16   0       27.38       45.57     14.35 o 
   1  17   0       29.06        1.65     13.27 o 
   2  17   0       51.70       34.64     13.79 o 
   3  17   0       11.58       11.62     13.10 o 
   4  17   0        2.63      -12.99     12.99 o 
   5  17   0       44.57       44.83     14.18 o 
   6  17   0       17.36       40.96     15.27 o 
   0  18   0      184.41      174.80     17.21 o 
   1  18   0       62.92       60.90     14.98 o 
   2  18   0        3.81       24.61     14.01 o 
   3  18   0       52.91       80.89     15.49 o 
   4  18   0       45.64       59.47     15.21 o 
   5  18   0        0.00       25.75     13.78 o 
   1  19   0       20.92       26.89     14.24 o 
   2  19   0       42.30       49.16     16.52 o 
 -13   1   1        0.77      -12.87     12.87 o 
 -12   1   1        3.30      -13.50     13.50 o 
 -11   1   1        9.65      -11.79     11.79 o 
 -10   1   1       28.60       29.17     11.51 o 
  -9   1   1        3.65        6.78      9.63 o 
  -8   1   1      260.16      266.08     13.62 o 
  -7   1   1      131.46      129.68     10.14 o 
  -6   1   1      807.01      809.37     17.12 o 
  -5   1   1       82.86       93.95      8.09 o 
  -4   1   1     3627.87     3423.67     26.76 o 
  -3   1   1      456.73      453.05      9.65 o 
  -2   1   1     6171.00     6228.88     26.88 o 
   1   1   1     3050.33     2800.64     14.36 o 
   2   1   1     1261.96     1184.28     11.94 o 
   3   1   1      197.33      170.52      7.47 o 
   4   1   1      432.00      474.66     11.35 o 
   5   1   1      602.49      615.00     13.92 o 
   6   1   1      470.87      494.22     13.91 o 
   7   1   1      584.49      574.27     16.54 o 
   8   1   1      127.85      126.66     11.17 o 
   9   1   1       12.05       33.27     10.08 o 
  10   1   1       18.02       16.01     11.28 o 
  11   1   1        1.23       13.10     12.76 o 
 -13   2   1       20.04       20.96     13.96 o 
 -12   2   1       44.06       22.16     13.44 o 
 -11   2   1      223.60      236.98     17.32 o 
 -10   2   1       51.69       87.61     11.91 o 
  -9   2   1       82.33       79.07     11.62 o 
  -8   2   1       70.11       72.29     10.43 o 
  -7   2   1      463.58      450.02     15.22 o 
  -6   2   1        1.23       -3.30      7.63 o 
  -5   2   1      448.49      494.29     12.83 o 
  -4   2   1        0.09        1.71      6.21 o 
  -3   2   1      108.41      131.02      7.07 o 
  -2   2   1      109.31       97.01      5.87 o 
  -1   2   1     1236.24     1156.64     10.47 o 
   0   2   1        0.29        1.54      3.08 o 
   1   2   1    29746.46    29964.81    149.83 o 
   2   2   1      275.03      270.45      7.42 o 
   3   2   1      813.40      778.71     12.63 o 
   4   2   1      383.47      432.02     11.01 o 
   5   2   1      328.73      326.62     11.46 o 
   6   2   1     1197.35     1293.15     21.19 o 
   7   2   1      315.04      344.44     13.85 o 
   8   2   1     1866.54     1898.59     30.46 o 
   9   2   1        3.03        7.06     10.25 o 
  10   2   1       89.26       86.65     12.99 o 
  11   2   1      227.93      194.93     17.15 o 
 -13   3   1        3.12       10.77     12.99 o 
 -12   3   1       33.01       15.55     13.27 o 
 -11   3   1       42.20       62.04     13.44 o 
 -10   3   1        5.70       30.19     11.45 o 
  -9   3   1      113.25      119.24     12.53 o 
  -8   3   1      668.58      729.11     19.85 o 
  -7   3   1     1067.37     1042.87     21.01 o 
  -6   3   1      848.03      955.24     18.66 o 
  -5   3   1     1420.55     1435.96     20.64 o 
  -4   3   1      106.14      172.08      8.78 o 
  -3   3   1       78.31      104.44      7.29 o 
  -2   3   1     2692.76     2409.25     18.92 o 
  -1   3   1     3702.62     3575.83     20.65 o 
   0   3   1    10618.39    10000.72     36.62 o 
   1   3   1     1438.32     1240.88     12.69 o 
   2   3   1     3654.00     3493.81     23.05 o 
   3   3   1     5939.84     6069.09     34.27 o 
   4   3   1      443.10      405.94     11.46 o 
   5   3   1      432.16      497.25     13.74 o 
   6   3   1      282.89      323.86     12.77 o 
   7   3   1      313.38      311.20     13.51 o 
   8   3   1      136.46      131.78     12.02 o 
   9   3   1      821.93      775.33     22.24 o 
  10   3   1      113.09      147.84     14.98 o 
 -13   4   1        0.40        4.96     13.90 o 
 -12   4   1        6.52       18.40     14.01 o 
 -11   4   1       14.07       27.00     12.02 o 
 -10   4   1     1269.06     1271.11     29.50 o 
  -9   4   1      641.05      621.16     20.58 o 
  -8   4   1       93.98       91.27     11.62 o 
  -7   4   1      134.58      102.67     10.71 o 
  -6   4   1      180.49      198.76     10.66 o 
  -5   4   1      283.65      310.95     11.63 o 
  -4   4   1       95.30      113.16      7.92 o 
  -3   4   1      741.88      697.21     13.13 o 
  -2   4   1      931.21      914.28     13.38 o 
  -1   4   1     1606.99     1448.51     15.15 o 
   0   4   1     4626.18     4228.83     24.74 o 
   1   4   1     1111.07     1034.67     13.40 o 
   2   4   1        5.76        3.53      6.72 o 
   3   4   1      108.51       94.36      7.69 o 
   4   4   1     3475.07     3631.36     30.60 o 
   5   4   1      631.40      651.44     15.17 o 
   6   4   1       68.29       87.79      9.12 o 
   7   4   1       34.33       28.88      9.06 o 
   8   4   1       15.92       39.70      9.63 o 
   9   4   1        1.00      -10.42     10.42 o 
  10   4   1      412.13      415.27     19.78 o 
 -13   5   1       12.78       26.37     14.13 o 
 -12   5   1       44.04       14.41     13.73 o 
 -11   5   1        3.69      -12.76     12.76 o 
 -10   5   1      162.32      177.53     16.01 o 
  -9   5   1      424.07      421.79     18.92 o 
  -8   5   1        9.76        7.80      9.23 o 
  -7   5   1      157.51      157.49     11.57 o 
  -6   5   1       59.36       57.54      8.89 o 
  -5   5   1       38.93       47.80      7.63 o 
  -4   5   1      178.74      161.56      9.35 o 
  -3   5   1      926.21      905.95     15.31 o 
  -2   5   1      470.45      414.84     10.67 o 
  -1   5   1       32.13       26.89      5.98 o 
   0   5   1      776.83      689.78     12.06 o 
   1   5   1       78.51       36.75      6.78 o 
   2   5   1     1944.07     1827.80     19.84 o 
   3   5   1     3069.36     3107.74     27.42 o 
   4   5   1      217.42      208.60      9.92 o 
   5   5   1       45.92       44.09      8.32 o 
   6   5   1      668.67      709.11     17.74 o 
   7   5   1       71.06       70.70     10.08 o 
   8   5   1        1.13       22.16      9.68 o 
   9   5   1      972.37      947.05     25.10 o 
  10   5   1      293.58      289.31     19.03 o 
 -13   6   1        0.64       38.39     14.41 o 
 -12   6   1       97.74       94.74     15.61 o 
 -11   6   1      571.51      524.20     23.09 o 
 -10   6   1       36.58       33.50     12.70 o 
  -9   6   1       25.75       53.95     12.25 o 
  -8   6   1       61.54       58.73     11.05 o 
  -7   6   1        1.78       15.44      9.63 o 
  -6   6   1      392.07      412.95     14.59 o 
  -5   6   1      649.70      650.23     16.09 o 
  -4   6   1      114.11      132.82      9.34 o 
  -3   6   1      910.74      819.88     15.65 o 
  -2   6   1     3162.53     3069.18     27.08 o 
  -1   6   1      403.57      415.45     11.01 o 
   0   6   1        1.70       10.48      6.44 o 
   1   6   1      933.70      858.44     14.57 o 
   2   6   1     1334.23     1442.27     19.04 o 
   3   6   1      293.94      309.66     10.77 o 
   4   6   1      202.58      169.94      9.63 o 
   5   6   1      306.39      346.78     13.17 o 
   6   6   1      337.77      340.85     13.96 o 
   7   6   1       95.90      103.97     11.22 o 
   8   6   1       25.98       37.31     10.31 o 
   9   6   1      340.21      337.10     17.84 o 
  10   6   1      460.80      472.11     21.20 o 
 -12   7   1        1.97        2.22     14.01 o 
 -11   7   1       80.49       49.79     14.81 o 
 -10   7   1      349.53      311.56     19.21 o 
  -9   7   1       38.97       27.34     12.08 o 
  -8   7   1       80.06       64.83     11.56 o 
  -7   7   1      155.72      171.62     12.48 o 
  -6   7   1       16.46       36.00      8.83 o 
  -5   7   1        6.46        3.53      7.69 o 
  -4   7   1     1701.12     1845.59     25.33 o 
  -3   7   1        9.59        6.10      7.12 o 
  -2   7   1       31.47       47.80      7.41 o 
  -1   7   1      166.72      169.14      9.00 o 
   0   7   1        0.00       -6.21      6.21 o 
   1   7   1       72.17       45.07      7.41 o 
   2   7   1      851.99      868.83     16.38 o 
   3   7   1      966.52     1034.95     18.67 o 
   4   7   1       70.01       83.06      9.00 o 
   5   7   1      369.23      371.72     13.97 o 
   6   7   1       67.40       68.08      9.91 o 
   7   7   1       13.05       14.70      9.91 o 
   8   7   1       45.51       65.11     11.62 o 
   9   7   1       11.98       40.67     12.19 o 
  10   7   1      308.20      317.92     19.26 o 
 -12   8   1       21.40       42.72     15.49 o 
 -11   8   1        3.52      -12.13     12.13 o 
 -10   8   1        0.68      -11.91     11.91 o 
  -9   8   1       53.56       65.28     13.05 o 
  -8   8   1      203.62      161.65     14.24 o 
  -7   8   1       41.68       47.97     10.14 o 
  -6   8   1        0.00       -8.94      8.94 o 
  -5   8   1       74.17       73.61     10.08 o 
  -4   8   1      640.00      651.02     16.65 o 
  -3   8   1      240.58      217.88     10.94 o 
  -2   8   1      105.71       77.03      8.83 o 
  -1   8   1     1230.70     1202.21     19.43 o 
   0   8   1     1127.73     1153.79     18.96 o 
   1   8   1      438.97      424.25     12.66 o 
   2   8   1      250.14      262.41     11.06 o 
   3   8   1      605.51      578.59     15.40 o 
   4   8   1      180.15      144.45     10.31 o 
   5   8   1       31.99       12.30      8.60 o 
   6   8   1       35.00       54.69     10.31 o 
   7   8   1      722.93      767.36     21.90 o 
   8   8   1       22.11       17.09     11.68 o 
   9   8   1        5.55       33.66     12.08 o 
  10   8   1        7.52        3.53     12.19 o 
 -12   9   1       19.69       29.91     14.92 o 
 -11   9   1       16.14       40.39     14.07 o 
 -10   9   1        1.34        4.16     12.19 o 
  -9   9   1       56.05       34.64     13.22 o 
  -8   9   1       56.34       81.41     12.93 o 
  -7   9   1      145.00      150.24     13.79 o 
  -6   9   1      237.27      234.61     13.79 o 
  -5   9   1        3.25       -7.58      8.37 o 
  -4   9   1       51.24       51.56      9.23 o 
  -3   9   1        3.50        6.27      8.37 o 
  -2   9   1        0.61        0.80      7.69 o 
  -1   9   1      177.01      177.39     10.37 o 
   0   9   1        0.06       13.22      7.41 o 
   1   9   1        2.51       -7.06      7.06 o 
   2   9   1      589.83      624.74     15.97 o 
   3   9   1      295.73      312.22     12.94 o 
   4   9   1      113.63      130.30     10.94 o 
   5   9   1      359.03      348.60     15.33 o 
   6   9   1        0.13       -9.97      9.97 o 
   7   9   1       98.09      104.60     12.59 o 
   8   9   1       24.63       65.45     12.30 o 
   9   9   1       10.93       -2.16     12.30 o 
  10   9   1        0.40      -12.08     12.08 o 
 -11  10   1       50.04       40.84     14.81 o 
 -10  10   1       31.49       25.63     13.22 o 
  -9  10   1      201.81      195.03     16.64 o 
  -8  10   1      262.22      319.84     17.78 o 
  -7  10   1        2.06       26.60     10.99 o 
  -6  10   1      125.50       92.75     12.19 o 
  -5  10   1       23.84       25.52     10.14 o 
  -4  10   1      114.99      110.36     11.11 o 
  -3  10   1       32.41       18.51      8.94 o 
  -2  10   1      204.85      194.43     11.85 o 
  -1  10   1        0.84       13.73      8.66 o 
   0  10   1      395.80      342.16     13.57 o 
   1  10   1       53.46       55.77      8.55 o 
   2  10   1      777.47      794.50     18.83 o 
   3  10   1      270.84      276.35     13.39 o 
   4  10   1       19.59       18.51      9.46 o 
   5  10   1        4.61       -9.00      9.00 o 
   6  10   1        3.32       -9.85      9.85 o 
   7  10   1      334.41      330.43     17.38 o 
   8  10   1       77.59       62.10     13.90 o 
   9  10   1       10.05       26.09     12.25 o 
  10  10   1       37.07       -2.73     14.13 o 
 -11  11   1        2.87        2.34     13.22 o 
 -10  11   1       10.30      -12.65     12.65 o 
  -9  11   1       89.67       51.67     15.15 o 
  -8  11   1       59.99       45.52     13.73 o 
  -7  11   1        8.76      -10.88     10.88 o 
  -6  11   1      514.17      467.11     18.98 o 
  -5  11   1      509.78      481.66     18.41 o 
  -4  11   1        0.41       -4.78      9.34 o 
  -3  11   1       24.70       12.42      9.11 o 
  -2  11   1       10.68        4.61      9.29 o 
  -1  11   1       32.45       31.73      9.00 o 
   0  11   1        4.06       -8.43      8.43 o 
   1  11   1      397.20      398.85     14.99 o 
   2  11   1      148.56      143.70     11.22 o 
   3  11   1      336.29      352.29     14.99 o 
   4  11   1       30.51       48.53      9.80 o 
   5  11   1       48.69       52.30     10.42 o 
   6  11   1      157.36      187.34     14.30 o 
   7  11   1      114.15      106.31     14.07 o 
   8  11   1       23.93       15.15     12.30 o 
   9  11   1       37.14       23.53     13.61 o 
  10  11   1        1.18       -0.40     12.76 o 
 -10  12   1        8.45       -2.11     12.59 o 
  -9  12   1       11.91      -12.08     12.08 o 
  -8  12   1      162.10      174.00     16.35 o 
  -7  12   1       49.36       35.49     12.70 o 
  -6  12   1        8.81       21.02     11.34 o 
  -5  12   1      394.39      421.94     17.90 o 
  -4  12   1      203.07      183.99     14.59 o 
  -3  12   1        4.12        9.28      9.80 o 
  -2  12   1       19.34       20.28      9.97 o 
  -1  12   1      156.71      148.54     12.48 o 
   0  12   1      630.62      619.84     18.48 o 
   1  12   1       97.02       71.56     10.82 o 
   2  12   1      155.03      140.11     12.82 o 
   3  12   1        3.40        1.82     10.20 o 
   4  12   1       43.08       37.08     10.71 o 
   5  12   1        1.54      -10.25     10.25 o 
   6  12   1      313.28      284.48     17.32 o 
   7  12   1        5.82       23.92     11.96 o 
   8  12   1       65.85       35.72     13.22 o 
   9  12   1       57.06       62.72     15.21 o 
  10  12   1       54.42       69.38     15.21 o 
 -10  13   1        7.47      -12.76     12.76 o 
  -9  13   1        1.50      -10.59     13.78 o 
  -8  13   1       46.83       31.05     12.70 o 
  -7  13   1        8.37       35.72     12.30 o 
  -6  13   1      283.70      309.08     17.72 o 
  -5  13   1       59.24       67.05     12.25 o 
  -4  13   1        1.73       14.81     11.28 o 
  -3  13   1      178.32      153.21     14.19 o 
  -2  13   1      592.60      545.57     19.38 o 
  -1  13   1     1501.54     1483.12     28.38 o 
   0  13   1       58.23       71.55     11.74 o 
   1  13   1       52.13       43.01     10.99 o 
   2  13   1        1.13       -9.97      9.97 o 
   3  13   1        2.79       19.77     10.20 o 
   4  13   1        0.70      -11.22     11.22 o 
   5  13   1     1014.01     1037.15     26.64 o 
   6  13   1       64.29       66.59     13.44 o 
   7  13   1        2.43       14.18     12.53 o 
   8  13   1       11.16       -2.45     12.65 o 
   9  13   1       24.71       37.20     14.01 o 
  10  13   1        1.26        7.52     14.87 o 
  -9  14   1        7.15       16.41     14.41 o 
  -8  14   1       18.07       23.98     13.10 o 
  -7  14   1       24.04       39.36     13.50 o 
  -6  14   1        0.03       36.57     12.13 o 
  -5  14   1      390.27      398.49     19.32 o 
  -4  14   1        6.02       16.86     10.99 o 
  -3  14   1       24.98       20.34     11.11 o 
  -2  14   1      236.46      245.02     15.56 o 
  -1  14   1      263.91      282.19     16.18 o 
   0  14   1      145.03      136.97     13.45 o 
   1  14   1       68.41       55.14     12.31 o 
   2  14   1        0.17       -1.31     10.77 o 
   3  14   1      467.50      534.26     20.86 o 
   4  14   1       68.32       53.44     12.87 o 
   5  14   1       60.37       69.33     14.13 o 
   6  14   1        1.79        1.99     12.36 o 
   7  14   1       38.36       26.60     13.61 o 
   8  14   1        5.30      -12.76     12.76 o 
   9  14   1        5.60       -5.58     14.18 o 
  -8  15   1       13.72        4.44     13.96 o 
  -7  15   1       39.40       37.20     14.81 o 
  -6  15   1       11.53       24.10     12.93 o 
  -5  15   1      103.24      113.08     15.84 o 
  -4  15   1      116.90      139.52     15.10 o 
  -3  15   1        0.43       12.08     12.19 o 
  -2  15   1      273.17      283.49     17.38 o 
  -1  15   1       45.10        4.73     12.19 o 
   0  15   1      109.09       97.14     13.16 o 
   1  15   1      284.65      255.58     16.64 o 
   2  15   1       22.74       -5.35     11.62 o 
   3  15   1        1.88       -3.99     12.13 o 
   4  15   1       61.11      106.53     14.81 o 
   5  15   1      136.15      154.62     16.24 o 
   6  15   1       95.54      120.72     15.72 o 
   7  15   1        3.36       26.66     13.39 o 
   8  15   1        1.76        6.72     13.90 o 
  -7  16   1        5.67       39.36     14.01 o 
  -6  16   1        3.42       19.03     12.65 o 
  -5  16   1       19.25       31.79     13.50 o 
  -4  16   1      121.95      125.39     15.15 o 
  -3  16   1       50.51       56.68     13.44 o 
  -2  16   1       99.76       98.96     14.70 o 
  -1  16   1        1.06       14.35     12.02 o 
   0  16   1      258.35      284.68     18.18 o 
   1  16   1      194.63      197.03     16.18 o 
   2  16   1      190.67      210.53     17.09 o 
   3  16   1       89.10      105.79     14.47 o 
   4  16   1       31.22       35.43     13.96 o 
   5  16   1       32.65       41.41     14.13 o 
   6  16   1       14.87       21.99     13.56 o 
   7  16   1        0.07        3.08     14.30 o 
  -6  17   1        0.30      -13.44     13.44 o 
  -5  17   1        0.72       52.63     14.01 o 
  -4  17   1       38.55       26.72     13.90 o 
  -3  17   1       15.46        6.72     14.01 o 
  -2  17   1      120.43       98.45     15.10 o 
  -1  17   1       12.06       10.14     12.53 o 
   0  17   1       17.00       15.44     13.39 o 
   1  17   1        0.98       16.63     12.02 o 
   2  17   1      109.93       93.09     14.36 o 
   3  17   1       80.75       99.07     14.98 o 
   4  17   1      122.53       83.01     15.78 o 
   5  17   1       53.26       51.55     15.27 o 
   6  17   1       67.17      144.18     16.75 o 
  -5  18   1       17.47      -14.13     14.13 o 
  -4  18   1        5.64       -9.06     13.73 o 
  -3  18   1      108.62      105.62     16.98 o 
  -2  18   1        8.11      -13.44     13.44 o 
  -1  18   1       29.36       35.43     14.13 o 
   0  18   1       21.96       31.10     13.27 o 
   1  18   1       53.37       47.79     15.27 o 
   2  18   1        2.05       10.14     13.39 o 
   3  18   1        3.52        2.22     14.01 o 
   4  18   1       26.61       19.94     14.58 o 
   5  18   1        1.34       37.14     14.92 o 
  -2  19   1       32.49       49.39     15.10 o 
  -1  19   1       18.15        5.64     14.53 o 
   0  19   1        2.69       13.50     12.59 o 
   1  19   1        1.87       -8.66     14.30 o 
   2  19   1       23.35       29.74     14.81 o 
 -13   0   2       40.04       28.43     14.18 o 
 -12   0   2        3.82       13.56     12.70 o 
 -11   0   2        0.19        4.39     11.91 o 
 -10   0   2       67.07       84.88     12.87 o 
  -9   0   2       93.62       95.54     11.51 o 
  -8   0   2      698.40      759.75     19.79 o 
  -7   0   2     2768.71     2938.58     33.40 o 
  -6   0   2       69.05       70.25      8.26 o 
  -5   0   2     2667.79     2579.49     25.59 o 
  -4   0   2        2.64       -6.10      6.10 o 
  -3   0   2     7873.84     7882.63     36.13 o 
  -2   0   2    11476.65    11013.59     40.11 o 
  -1   0   2     3314.15     3095.03     15.59 o 
   1   0   2        8.58        6.49      3.59 o 
   2   0   2    29890.67    30506.24    157.96 o 
   3   0   2    14255.18    14454.30     54.39 o 
   4   0   2      305.53      288.51      9.92 o 
   5   0   2     2431.67     2546.27     26.94 o 
   6   0   2     1033.96     1189.09     20.50 o 
   7   0   2      487.34      472.95     15.62 o 
   8   0   2       38.23       70.64     10.31 o 
   9   0   2      732.59      732.91     21.50 o 
  10   0   2       16.76       25.46     10.94 o 
  11   0   2       53.24       44.15     13.79 o 
 -13   1   2       99.87      108.13     17.15 o 
 -12   1   2        4.35       18.06     12.59 o 
 -11   1   2       41.79        8.89     12.36 o 
 -10   1   2       87.55       60.10     12.53 o 
  -9   1   2       81.63       88.30     11.05 o 
  -8   1   2      931.08      931.06     21.57 o 
  -7   1   2      187.96      219.84     12.14 o 
  -6   1   2     1648.29     1774.70     24.07 o 
  -5   1   2     2289.56     2321.03     25.05 o 
  -4   1   2      748.66      823.71     13.99 o 
  -3   1   2    11235.99    11056.87     45.18 o 
  -2   1   2    17518.93    16981.75     79.84 o 
  -1   1   2     1257.30     1197.61     10.30 o 
   0   1   2    17086.07    17362.22     74.06 o 
   1   1   2     4850.14     4671.70     21.40 o 
   2   1   2     1378.60     1393.27     13.94 o 
   3   1   2      337.67      332.93      9.30 o 
   4   1   2       74.16       96.17      7.81 o 
   5   1   2        0.00       -4.27      6.38 o 
   6   1   2      288.25      354.36     12.43 o 
   7   1   2      259.01      242.38     12.54 o 
   8   1   2      289.50      300.97     15.39 o 
   9   1   2       20.62       23.70     10.42 o 
  10   1   2       65.73       74.00     12.99 o 
  11   1   2      386.54      403.78     20.06 o 
 -13   2   2        3.97       31.84     12.87 o 
 -12   2   2        3.29        1.37     12.13 o 
 -11   2   2       92.68      101.18     13.62 o 
 -10   2   2        5.96        1.82     11.11 o 
  -9   2   2       76.41       82.72     11.85 o 
  -8   2   2      103.11       77.88     10.65 o 
  -7   2   2      250.88      291.57     12.99 o 
  -6   2   2      879.17      940.69     18.44 o 
  -5   2   2     6483.23     6731.95     43.00 o 
  -4   2   2        7.97       10.37      6.78 o 
  -3   2   2    12241.15    12576.84     53.05 o 
  -2   2   2    41010.15    41793.82    206.16 o 
  -1   2   2    15726.63    15363.32     70.75 o 
   0   2   2        0.02        5.70      3.82 o 
   1   2   2     3246.19     3033.96     18.53 o 
   2   2   2     2814.81     2812.86     20.20 o 
   3   2   2       33.27       50.65      7.06 o 
   4   2   2      443.10      475.31     11.92 o 
   5   2   2       20.99        5.24      6.84 o 
   6   2   2     1987.04     1984.47     26.49 o 
   7   2   2      189.64      189.92     11.85 o 
   8   2   2       34.75       35.55      9.91 o 
   9   2   2      155.78      160.90     13.33 o 
  10   2   2      139.25      126.99     14.13 o 
  11   2   2        0.02       10.37     12.36 o 
 -13   3   2        0.27      -11.22     13.90 o 
 -12   3   2       35.74       23.41     13.27 o 
 -11   3   2       33.66        6.55     12.48 o 
 -10   3   2       13.25       -1.42     11.28 o 
  -9   3   2       18.51        7.92     10.03 o 
  -8   3   2      187.23      187.24     12.71 o 
  -7   3   2      513.68      516.77     15.74 o 
  -6   3   2      317.79      373.94     12.94 o 
  -5   3   2      155.08      205.94     10.14 o 
  -4   3   2      937.24      895.73     15.37 o 
  -3   3   2     2371.35     2296.59     21.15 o 
  -2   3   2     2529.51     2341.89     19.07 o 
  -1   3   2     3540.65     3172.68     20.54 o 
   0   3   2     7609.79     7077.46     30.43 o 
   1   3   2     2342.78     2126.02     17.29 o 
   2   3   2     4961.16     4892.34     28.78 o 
   3   3   2      225.34      227.34      8.89 o 
   4   3   2      631.25      620.13     13.41 o 
   5   3   2      325.61      347.92     12.14 o 
   6   3   2      651.38      690.54     16.94 o 
   7   3   2       23.53       18.11      9.00 o 
   8   3   2       74.20       75.09     10.65 o 
   9   3   2      669.12      666.80     21.27 o 
  10   3   2      132.44      134.00     15.04 o 
 -13   4   2       56.30       74.97     15.84 o 
 -12   4   2       91.03       75.83     15.21 o 
 -11   4   2      168.87      156.17     15.55 o 
 -10   4   2      269.38      265.89     16.70 o 
  -9   4   2      150.55      154.00     13.90 o 
  -8   4   2      338.94      346.87     15.22 o 
  -7   4   2      907.17      922.15     20.43 o 
  -6   4   2       36.93       50.42      8.26 o 
  -5   4   2      111.55      123.19      9.57 o 
  -4   4   2        1.80        9.28      6.44 o 
  -3   4   2     2536.89     2438.48     23.03 o 
  -2   4   2     3724.08     3371.20     24.90 o 
  -1   4   2     2776.35     2552.97     20.29 o 
   0   4   2     2009.15     1781.14     16.84 o 
   1   4   2     3409.10     3228.13     23.28 o 
   2   4   2      267.64      224.08      8.67 o 
   3   4   2       38.21       49.68      7.01 o 
   4   4   2      525.80      516.29     13.12 o 
   5   4   2      224.95      231.27     10.83 o 
   6   4   2       69.15       74.97      8.94 o 
   7   4   2        2.66       -0.34      8.49 o 
   8   4   2        8.95       21.82     10.54 o 
   9   4   2       30.97      -11.05     11.05 o 
  10   4   2      822.26      842.51     25.89 o 
 -13   5   2        0.53      -13.44     13.44 o 
 -12   5   2        2.02       26.32     13.73 o 
 -11   5   2       64.53       94.34     14.58 o 
 -10   5   2      149.32      154.23     15.72 o 
  -9   5   2       56.31       42.50     11.85 o 
  -8   5   2       20.41       10.25      9.85 o 
  -7   5   2       40.18       20.39      9.29 o 
  -6   5   2       60.18       71.84      9.23 o 
  -5   5   2       81.75       82.61      8.66 o 
  -4   5   2      613.15      613.78     14.15 o 
  -3   5   2      353.72      356.05     10.89 o 
  -2   5   2       82.92       84.61      7.58 o 
  -1   5   2        1.35        8.15      6.09 o 
   0   5   2      831.33      778.27     12.91 o 
   1   5   2     1826.60     1832.07     19.38 o 
   2   5   2      654.90      618.83     12.73 o 
   3   5   2     2071.24     2062.12     22.86 o 
   4   5   2      110.82      138.23      9.00 o 
   5   5   2      233.47      266.09     11.51 o 
   6   5   2      524.43      544.15     15.85 o 
   7   5   2       70.83       60.79      9.51 o 
   8   5   2       30.85       40.50     10.88 o 
   9   5   2      358.58      399.46     18.81 o 
  10   5   2       25.92       22.27     12.76 o 
 -13   6   2        1.44        4.96     13.39 o 
 -12   6   2       13.15       41.01     13.44 o 
 -11   6   2      585.05      597.46     24.00 o 
 -10   6   2        3.71       -3.47     12.47 o 
  -9   6   2      822.30      911.82     24.69 o 
  -8   6   2      461.27      426.34     16.93 o 
  -7   6   2       36.87       23.24      8.94 o 
  -6   6   2      101.87      101.98     10.08 o 
  -5   6   2     1377.23     1439.26     22.62 o 
  -4   6   2      158.34      182.98      9.97 o 
  -3   6   2     3829.80     3824.45     32.74 o 
  -2   6   2     1137.05     1129.94     17.15 o 
  -1   6   2       56.44       21.14      6.67 o 
   0   6   2     3072.59     3154.40     26.69 o 
   1   6   2     3380.80     3430.21     28.54 o 
   2   6   2     1859.22     1879.34     22.10 o 
   3   6   2       76.96       50.71      7.52 o 
   4   6   2       88.44       74.24      8.66 o 
   5   6   2      649.10      795.12     17.68 o 
   6   6   2       15.20       43.92      8.77 o 
   7   6   2       55.91       60.67     10.20 o 
   8   6   2      509.67      506.17     19.10 o 
   9   6   2      278.91      292.28     17.04 o 
  10   6   2        8.01        4.78     12.42 o 
 -12   7   2       59.49       50.76     15.21 o 
 -11   7   2       11.59       49.22     14.53 o 
 -10   7   2      131.28      108.76     15.67 o 
  -9   7   2       11.52      -10.99     10.99 o 
  -8   7   2       17.92       15.32     10.48 o 
  -7   7   2       10.40       21.76      9.46 o 
  -6   7   2      997.75     1016.59     21.63 o 
  -5   7   2      225.35      248.58     12.25 o 
  -4   7   2       82.71       53.21      8.60 o 
  -3   7   2       13.31       -5.58      7.06 o 
  -2   7   2      979.24     1048.36     17.87 o 
  -1   7   2     5825.48     5976.65     40.33 o 
   0   7   2      167.13      162.07      9.18 o 
   1   7   2      214.08      210.31      9.46 o 
   2   7   2       58.97       53.78      7.92 o 
   3   7   2     1279.52     1346.33     21.14 o 
   4   7   2     2542.36     2591.38     30.24 o 
   5   7   2      766.73      778.07     18.54 o 
   6   7   2        1.37       -9.11      9.11 o 
   7   7   2       96.04       91.50     11.34 o 
   8   7   2       18.34       22.44     10.94 o 
   9   7   2      127.81      126.59     13.96 o 
  10   7   2       26.89       31.79     12.99 o 
 -12   8   2        9.05        6.55     14.47 o 
 -11   8   2       24.28       16.69     13.16 o 
 -10   8   2      140.18      126.14     15.67 o 
  -9   8   2      412.84      444.96     19.78 o 
  -8   8   2        0.42        4.61     11.22 o 
  -7   8   2        1.90        2.56     10.14 o 
  -6   8   2       11.45       19.08      9.68 o 
  -5   8   2      223.86      243.10     12.65 o 
  -4   8   2      150.13      159.37     10.66 o 
  -3   8   2      956.47     1072.79     19.64 o 
  -2   8   2       19.16       30.59      8.15 o 
  -1   8   2      421.96      412.88     12.60 o 
   0   8   2       34.18       49.79      7.69 o 
   1   8   2       14.97       42.21      7.01 o 
   2   8   2      902.88      906.65     17.92 o 
   3   8   2       25.05        8.54      7.29 o 
   4   8   2      524.27      539.31     15.91 o 
   5   8   2      185.56      174.88     11.85 o 
   6   8   2      109.31      106.43     11.34 o 
   7   8   2       14.88        2.11     10.37 o 
   8   8   2      712.09      749.09     22.52 o 
   9   8   2       13.05        1.42     12.42 o 
  10   8   2        3.88        5.01     12.70 o 
 -12   9   2       12.75       15.38     14.07 o 
 -11   9   2       71.00       63.92     15.50 o 
 -10   9   2       75.91       89.38     14.87 o 
  -9   9   2       67.64       48.25     12.93 o 
  -8   9   2      861.06      857.26     25.61 o 
  -7   9   2      166.65      151.16     13.22 o 
  -6   9   2      115.07      129.84     12.14 o 
  -5   9   2       48.48       54.57      9.57 o 
  -4   9   2      200.10      188.84     12.02 o 
  -3   9   2     1329.92     1402.90     24.33 o 
  -2   9   2      905.35      897.38     19.00 o 
  -1   9   2      383.88      380.82     13.00 o 
   0   9   2     1088.65     1115.80     20.50 o 
   1   9   2     1662.33     1691.52     24.41 o 
   2   9   2      156.45      147.01     10.60 o 
   3   9   2      227.34      225.61     11.97 o 
   4   9   2      903.02      996.91     21.23 o 
   5   9   2       17.10       -7.75      9.74 o 
   6   9   2       52.36       45.52     10.54 o 
   7   9   2       39.45       39.42     11.28 o 
   8   9   2        1.60       24.95     11.68 o 
   9   9   2       68.67       77.30     13.56 o 
  10   9   2       72.46       52.30     14.01 o 
 -11  10   2        0.17      -13.50     13.50 o 
 -10  10   2        5.63       10.77     12.87 o 
  -9  10   2       27.72       -3.59     12.82 o 
  -8  10   2       58.28       22.27     12.02 o 
  -7  10   2      347.84      324.39     17.10 o 
  -6  10   2       45.37       61.41     11.45 o 
  -5  10   2       36.35       63.40     10.20 o 
  -4  10   2       24.97       46.54      9.46 o 
  -3  10   2      218.30      263.44     12.82 o 
  -2  10   2      106.80      106.60     10.03 o 
  -1  10   2     3916.94     3899.28     38.57 o 
   0  10   2      111.03      118.85      9.97 o 
   1  10   2        0.21        0.40      7.92 o 
   2  10   2      788.38      773.39     18.65 o 
   3  10   2       66.73       87.16     10.14 o 
   4  10   2       23.17       17.72      9.23 o 
   5  10   2       93.16       73.72     11.34 o 
   6  10   2        1.13        5.92     10.14 o 
   7  10   2        5.03       -7.18     10.54 o 
   8  10   2      190.29      196.40     16.30 o 
   9  10   2       75.16       53.04     13.84 o 
  10  10   2       27.58        2.91     13.50 o 
 -11  11   2        0.11      -13.56     13.56 o 
 -10  11   2        8.24       -3.59     12.99 o 
  -9  11   2      128.12      131.60     15.90 o 
  -8  11   2      144.64      143.46     15.72 o 
  -7  11   2      106.37       83.86     13.27 o 
  -6  11   2       18.00        1.03     11.22 o 
  -5  11   2       86.21      105.74     12.25 o 
  -4  11   2       10.89       -1.37      9.57 o 
  -3  11   2       28.89       43.18      9.46 o 
  -2  11   2        2.65       16.06      8.54 o 
  -1  11   2       15.15       29.68      8.72 o 
   0  11   2      210.97      249.48     12.88 o 
   1  11   2       27.10       59.47      9.23 o 
   2  11   2      331.84      307.43     14.48 o 
   3  11   2       69.12       68.65     10.77 o 
   4  11   2       21.37       29.62     10.48 o 
   5  11   2        0.23       17.32     10.25 o 
   6  11   2      150.99      111.44     13.56 o 
   7  11   2       28.40       38.68     12.36 o 
   8  11   2       61.35       74.34     13.90 o 
   9  11   2       45.48       48.14     13.56 o 
  10  11   2       17.15       40.96     14.64 o 
 -10  12   2       12.57       17.37     12.82 o 
  -9  12   2        6.01      -12.59     12.59 o 
  -8  12   2       79.84       90.64     14.41 o 
  -7  12   2       49.45       31.39     13.16 o 
  -6  12   2       89.26       82.66     13.33 o 
  -5  12   2        7.83       22.22     11.28 o 
  -4  12   2      289.37      241.86     15.04 o 
  -3  12   2        0.20       23.70      9.80 o 
  -2  12   2      218.97      239.38     14.19 o 
  -1  12   2      502.16      510.64     17.73 o 
   0  12   2      123.32      136.91     11.85 o 
   1  12   2        0.20       13.39      9.17 o 
   2  12   2      212.54      206.62     12.82 o 
   3  12   2       30.97       44.72     11.05 o 
   4  12   2      158.03      190.53     14.02 o 
   5  12   2      114.19      137.81     13.50 o 
   6  12   2        0.02      -11.05     11.05 o 
   7  12   2       91.25       73.72     12.88 o 
   8  12   2       37.50       66.88     13.10 o 
   9  12   2       46.14       39.82     15.15 o 
  10  12   2       21.33       29.11     14.70 o 
 -10  13   2       31.48       43.86     14.13 o 
  -9  13   2        3.43       13.67     14.01 o 
  -8  13   2        6.32        0.68     12.87 o 
  -7  13   2        0.04      -11.96     11.96 o 
  -6  13   2      173.19      158.39     15.33 o 
  -5  13   2       17.33       21.42     11.16 o 
  -4  13   2       23.18       29.45     10.88 o 
  -3  13   2       45.01       51.73     12.19 o 
  -2  13   2       84.22       50.87     12.36 o 
  -1  13   2        2.15       -7.86     10.08 o 
   0  13   2       12.22       34.58     10.08 o 
   1  13   2        0.76       13.33      9.57 o 
   2  13   2       90.50      118.55     12.93 o 
   3  13   2      214.52      217.66     15.33 o 
   4  13   2       94.04       93.32     13.22 o 
   5  13   2        1.94       -2.79     11.73 o 
   6  13   2       79.97      100.95     13.79 o 
   7  13   2       19.65       46.60     12.82 o 
   8  13   2       65.73       27.86     14.13 o 
   9  13   2       37.67       38.85     14.70 o 
  -9  14   2        5.76       44.77     13.67 o 
  -8  14   2       40.94       53.72     14.01 o 
  -7  14   2       68.25       92.23     14.58 o 
  -6  14   2        4.30       25.23     12.93 o 
  -5  14   2       76.89      107.10     13.67 o 
  -4  14   2        1.91       11.05     11.39 o 
  -3  14   2       96.29      114.05     13.27 o 
  -2  14   2       91.93      105.17     12.82 o 
  -1  14   2      297.73      260.60     16.36 o 
   0  14   2        9.54        0.74     11.45 o 
   1  14   2      163.08      152.18     14.02 o 
   2  14   2        1.93        9.68     11.45 o 
   3  14   2       26.61       20.85     11.68 o 
   4  14   2       76.22       33.73     12.93 o 
   5  14   2       98.70       85.57     14.76 o 
   6  14   2       24.56       14.92     13.22 o 
   7  14   2       32.75       46.31     13.39 o 
   8  14   2       34.68       53.26     14.24 o 
   9  14   2       10.62      -13.50     13.50 o 
  -8  15   2        3.54        6.09     13.61 o 
  -7  15   2       22.55        3.65     12.70 o 
  -6  15   2       15.54       17.26     13.04 o 
  -5  15   2        8.64      -12.08     12.08 o 
  -4  15   2        6.87        3.02     11.79 o 
  -3  15   2      213.63      184.61     16.75 o 
  -2  15   2      140.45      121.58     14.98 o 
  -1  15   2       58.35       95.08     13.62 o 
   0  15   2       37.96       67.10     12.76 o 
   1  15   2        4.90        0.80     11.91 o 
   2  15   2       15.37       11.68     11.68 o 
   3  15   2        8.11       -4.61     11.62 o 
   4  15   2      299.46      372.79     19.77 o 
   5  15   2        0.34      -12.02     12.02 o 
   6  15   2      135.59       99.47     15.95 o 
   7  15   2        0.53        4.33     13.73 o 
   8  15   2        6.05       -5.07     14.47 o 
  -7  16   2       27.34       21.76     14.35 o 
  -6  16   2        0.44      -11.34     12.36 o 
  -5  16   2        1.46        0.28     11.62 o 
  -4  16   2        5.37        7.52     13.73 o 
  -3  16   2       28.87       13.27     12.36 o 
  -2  16   2       29.33       17.83     12.76 o 
  -1  16   2        0.04       37.71     12.25 o 
   0  16   2       37.02       73.03     13.61 o 
   1  16   2       73.51       42.67     13.33 o 
   2  16   2        0.68        1.94     11.91 o 
   3  16   2       37.20       35.77     12.76 o 
   4  16   2       11.93      -13.79     13.79 o 
   5  16   2       20.63       78.27     13.73 o 
   6  16   2       24.85        4.96     13.61 o 
   7  16   2       85.90      103.00     16.35 o 
  -6  17   2       28.82       13.16     15.04 o 
  -5  17   2       31.69       69.15     15.38 o 
  -4  17   2       42.90       52.29     14.92 o 
  -3  17   2        4.38       15.04     12.76 o 
  -2  17   2       16.18       19.31     12.87 o 
  -1  17   2        4.33      -11.85     11.85 o 
   0  17   2       64.54      130.23     15.44 o 
   1  17   2        0.39       24.38     12.82 o 
   2  17   2        0.34      -10.25     12.36 o 
   3  17   2       25.42       58.79     14.18 o 
   4  17   2      239.54      236.63     19.03 o 
   5  17   2        7.18       47.11     13.73 o 
   6  17   2        0.53      -10.99     14.01 o 
  -5  18   2      112.11       91.83     17.32 o 
  -4  18   2        0.27       18.11     13.44 o 
  -3  18   2       14.03       13.79     13.56 o 
  -2  18   2       24.51       17.49     14.18 o 
  -1  18   2        5.64       -8.20     12.82 o 
   0  18   2      106.16      105.11     15.78 o 
   1  18   2        0.10       14.18     13.16 o 
   2  18   2        0.61      -13.22     13.22 o 
   3  18   2       29.51       24.27     14.30 o 
   4  18   2        5.39        1.08     14.64 o 
  -2  19   2        0.82       33.21     13.27 o 
  -1  19   2       45.59       78.78     14.98 o 
   0  19   2       14.77       32.81     13.90 o 
   1  19   2       16.32        3.82     14.81 o 
   2  19   2        6.57       48.70     15.10 o 
 -13   1   3        1.73       -2.34     13.50 o 
 -12   1   3        2.93      -11.73     11.73 o 
 -11   1   3        3.27        4.84     11.68 o 
 -10   1   3        5.20      -10.71     10.71 o 
  -9   1   3        9.16       19.60     10.08 o 
  -8   1   3        2.25       -8.49      8.49 o 
  -7   1   3      112.19      112.30     10.26 o 
  -6   1   3     1760.02     1812.58     24.48 o 
  -5   1   3       17.90       23.36      7.01 o 
  -4   1   3      933.61      893.09     14.68 o 
  -3   1   3       75.07       58.18      6.27 o 
  -2   1   3     2906.23     2785.62     19.36 o 
  -1   1   3      477.20      466.71      7.88 o 
   0   1   3        1.20        0.17      3.87 o 
   1   1   3    22954.39    23122.32    100.63 o 
   2   1   3     2139.75     2143.33     18.29 o 
   3   1   3      292.35      251.07      9.29 o 
   4   1   3      161.72      159.51      8.78 o 
   5   1   3     2036.98     2129.51     24.96 o 
   6   1   3       14.54       21.99      7.86 o 
   7   1   3      381.58      398.05     15.16 o 
   8   1   3        9.53       21.13     10.37 o 
   9   1   3        9.83       -1.65     10.60 o 
  10   1   3       89.72       94.80     13.84 o 
  11   1   3       17.66       -3.65     12.53 o 
 -13   2   3        5.29       17.66     13.44 o 
 -12   2   3       54.61       53.61     13.22 o 
 -11   2   3       30.98       25.12     12.25 o 
 -10   2   3      283.99      280.77     17.67 o 
  -9   2   3      103.52      110.87     12.02 o 
  -8   2   3       24.64       21.76      9.00 o 
  -7   2   3      129.58      128.03     10.37 o 
  -6   2   3     1102.98     1146.26     19.99 o 
  -5   2   3     1988.09     2118.53     24.39 o 
  -4   2   3     1046.02     1038.80     15.94 o 
  -3   2   3       14.53       16.06      6.44 o 
  -2   2   3     4782.61     4441.62     25.67 o 
  -1   2   3     5416.72     5233.94     25.97 o 
   0   2   3     1116.20     1000.73     11.41 o 
   1   2   3     3846.07     3579.39     22.06 o 
   2   2   3      426.31      413.54      9.76 o 
   3   2   3      359.74      376.24     10.21 o 
   4   2   3     1778.45     1835.80     21.93 o 
   5   2   3       19.49       -0.06      7.23 o 
   6   2   3        6.30       16.01      7.58 o 
   7   2   3      201.56      171.29     12.37 o 
   8   2   3      514.68      538.41     18.36 o 
   9   2   3      488.33      469.83     18.64 o 
  10   2   3      248.26      251.35     17.21 o 
  11   2   3        7.97        6.66     13.04 o 
 -13   3   3        5.08      -13.27     13.27 o 
 -12   3   3        4.49        1.94     13.22 o 
 -11   3   3       17.96       31.16     12.02 o 
 -10   3   3       64.53       75.65     12.59 o 
  -9   3   3      303.80      273.26     15.22 o 
  -8   3   3      174.76      181.71     12.54 o 
  -7   3   3      217.99      220.71     12.14 o 
  -6   3   3      109.85      114.24      9.51 o 
  -5   3   3     6933.06     7354.59     46.42 o 
  -4   3   3      333.35      304.82     10.21 o 
  -3   3   3     2855.81     2989.19     24.39 o 
  -2   3   3    44436.06    45017.36    223.83 o 
  -1   3   3    11216.99    10695.85     41.90 o 
   0   3   3    11009.12    10882.51     41.68 o 
   1   3   3     9433.56     9293.88     39.30 o 
   2   3   3     1244.53     1230.79     15.68 o 
   3   3   3     1892.08     1905.84     20.74 o 
   4   3   3       10.65       26.15      7.12 o 
   5   3   3       55.86       91.89      8.37 o 
   6   3   3      199.72      167.88     10.88 o 
   7   3   3      621.68      602.77     17.62 o 
   8   3   3        0.56       -1.77      9.40 o 
   9   3   3        8.58      -10.94     10.94 o 
  10   3   3      151.20      131.95     15.44 o 
 -13   4   3        6.49       -3.42     13.61 o 
 -12   4   3        9.26       28.54     13.22 o 
 -11   4   3        8.67       -5.41     11.56 o 
 -10   4   3      195.02      190.14     15.44 o 
  -9   4   3      210.88      194.82     14.07 o 
  -8   4   3        2.19        0.80      9.11 o 
  -7   4   3        4.36       -0.80      8.37 o 
  -6   4   3       75.27       74.80      9.12 o 
  -5   4   3     1540.23     1623.09     22.64 o 
  -4   4   3        3.70       -6.38      6.38 o 
  -3   4   3     6850.35     6919.41     39.45 o 
  -2   4   3     2995.72     2973.02     24.01 o 
  -1   4   3     9627.28     9481.26     41.96 o 
   0   4   3     9146.67     8981.69     40.08 o 
   1   4   3     7839.08     7326.28     37.06 o 
   2   4   3       68.83       67.00      6.95 o 
   3   4   3      192.46      224.84      9.46 o 
   4   4   3      234.77      240.30     10.20 o 
   5   4   3        5.60       32.53      7.41 o 
   6   4   3      632.18      636.44     16.88 o 
   7   4   3       91.84       92.81     10.65 o 
   8   4   3       73.54       62.89     11.11 o 
   9   4   3     1065.85     1076.56     26.93 o 
  10   4   3      169.87      153.32     15.78 o 
 -13   5   3        3.36       15.21     13.61 o 
 -12   5   3       82.21       52.92     15.04 o 
 -11   5   3       28.45       27.97     12.87 o 
 -10   5   3      604.43      582.93     21.89 o 
  -9   5   3      156.93      175.26     14.19 o 
  -8   5   3       13.86       -9.51      9.51 o 
  -7   5   3        3.66        2.11      8.26 o 
  -6   5   3     1090.52     1175.15     21.58 o 
  -5   5   3        0.44       14.92      7.46 o 
  -4   5   3     3956.57     4252.38     34.69 o 
  -3   5   3     1768.14     1820.52     21.30 o 
  -2   5   3      872.04      822.30     14.51 o 
  -1   5   3      199.25      206.63      9.01 o 
   0   5   3      378.89      364.86     10.10 o 
   1   5   3      929.51      899.22     14.51 o 
   2   5   3      134.54      117.96      7.75 o 
   3   5   3      476.18      496.55     12.95 o 
   4   5   3      544.32      623.69     15.00 o 
   5   5   3      765.17      846.53     17.97 o 
   6   5   3      372.00      409.85     14.65 o 
   7   5   3       55.91       86.99     10.48 o 
   8   5   3      103.34       92.24     11.96 o 
   9   5   3       60.55       64.15     13.27 o 
  10   5   3        1.72      -12.19     12.19 o 
 -13   6   3        1.48      -14.13     14.13 o 
 -12   6   3        5.88        9.97     13.56 o 
 -11   6   3      264.23      258.81     17.72 o 
 -10   6   3      624.81      598.04     22.98 o 
  -9   6   3       55.99       29.34     13.16 o 
  -8   6   3        2.90       11.39      9.74 o 
  -7   6   3       35.61       40.45      9.51 o 
  -6   6   3       95.93       95.54     10.14 o 
  -5   6   3     1074.41     1060.72     20.04 o 
  -4   6   3     1353.50     1406.82     21.37 o 
  -3   6   3      224.86      223.59      9.86 o 
  -2   6   3     5906.55     5899.37     38.97 o 
  -1   6   3     3220.95     3167.62     27.89 o 
   0   6   3     6715.48     6868.75     40.84 o 
   1   6   3     1612.01     1649.81     20.83 o 
   2   6   3     1106.64     1180.47     18.11 o 
   3   6   3       39.77       29.91      7.35 o 
   4   6   3      172.27      156.48     10.09 o 
   5   6   3       46.03       65.80      8.83 o 
   6   6   3       46.54       59.99      9.68 o 
   7   6   3       48.98       47.68     10.48 o 
   8   6   3        2.85       -2.56      9.97 o 
   9   6   3       54.13       49.56     12.70 o 
  10   6   3        0.16       22.96     12.53 o 
 -12   7   3        0.05      -12.93     12.93 o 
 -11   7   3        0.05        9.46     12.76 o 
 -10   7   3        5.60       21.08     12.42 o 
  -9   7   3       39.41       36.51     11.79 o 
  -8   7   3      147.17      187.85     13.73 o 
  -7   7   3       15.36       24.38      9.63 o 
  -6   7   3        0.20       19.25      8.66 o 
  -5   7   3      254.52      278.23     12.31 o 
  -4   7   3      413.47      374.29     13.00 o 
  -3   7   3      134.16      170.94      9.80 o 
  -2   7   3     1009.98     1092.79     18.27 o 
  -1   7   3      161.96      133.97      9.06 o 
   0   7   3        0.35        2.96      6.38 o 
   1   7   3     1825.48     1912.42     23.35 o 
   2   7   3      450.03      398.77     12.43 o 
   3   7   3      917.66      970.59     18.49 o 
   4   7   3     1679.33     1844.41     26.01 o 
   5   7   3      104.90       72.70      9.80 o 
   6   7   3       71.50       58.22     10.60 o 
   7   7   3      360.50      377.93     17.04 o 
   8   7   3      410.91      401.88     18.30 o 
   9   7   3       29.98       15.61     13.04 o 
  10   7   3       37.00       35.89     12.87 o 
 -12   8   3        1.57      -12.47     12.47 o 
 -11   8   3       41.57       37.60     14.41 o 
 -10   8   3       29.45       18.86     12.87 o 
  -9   8   3        5.25       -6.89     12.36 o 
  -8   8   3       99.76       92.12     12.76 o 
  -7   8   3      153.10      167.34     13.33 o 
  -6   8   3      196.39      174.19     12.31 o 
  -5   8   3       26.31       42.67      9.11 o 
  -4   8   3      163.45      154.42     10.48 o 
  -3   8   3       42.58       72.12      8.43 o 
  -2   8   3      692.85      679.14     15.80 o 
  -1   8   3      439.50      379.87     12.72 o 
   0   8   3     4117.38     4067.09     35.25 o 
   1   8   3      278.17      217.68     10.37 o 
   2   8   3       64.85       43.64      8.49 o 
   3   8   3      171.07      171.18     10.60 o 
   4   8   3     1181.23     1253.35     23.01 o 
   5   8   3      217.15      239.96     13.11 o 
   6   8   3       37.41       20.79     10.60 o 
   7   8   3      285.86      283.17     15.73 o 
   8   8   3       52.27       45.63     12.25 o 
   9   8   3       20.47       10.14     11.79 o 
  10   8   3      109.33      130.92     15.50 o 
 -12   9   3       14.48       20.51     13.27 o 
 -11   9   3       40.79       39.36     13.90 o 
 -10   9   3      210.50      195.49     16.69 o 
  -9   9   3      139.49      126.48     15.10 o 
  -8   9   3      438.70      346.66     18.47 o 
  -7   9   3      123.48      134.91     12.65 o 
  -6   9   3       54.57       36.12     10.54 o 
  -5   9   3        6.00        9.23      8.66 o 
  -4   9   3       31.80       57.25      9.40 o 
  -3   9   3      294.47      301.79     13.17 o 
  -2   9   3       38.38       44.89      8.49 o 
  -1   9   3       54.62       79.36      9.12 o 
   0   9   3       26.78       26.55      7.98 o 
   1   9   3       49.75       53.09      8.60 o 
   2   9   3       10.83       23.92      8.49 o 
   3   9   3      140.53      136.12     10.54 o 
   4   9   3       76.23       62.21      9.97 o 
   5   9   3        4.71       14.18      9.00 o 
   6   9   3        4.90       -6.27      9.57 o 
   7   9   3       16.69        3.76     10.99 o 
   8   9   3        7.67       43.52     12.13 o 
   9   9   3      100.17      104.60     14.70 o 
  10   9   3       29.78       61.86     14.13 o 
 -11  10   3        9.44        7.58     14.18 o 
 -10  10   3        0.77      -11.62     12.76 o 
  -9  10   3      115.76      106.71     14.87 o 
  -8  10   3      317.90      337.59     18.41 o 
  -7  10   3       33.62        8.43     11.39 o 
  -6  10   3      568.87      524.06     18.99 o 
  -5  10   3      112.17      111.27     11.22 o 
  -4  10   3       71.20       91.38     10.65 o 
  -3  10   3        0.53       24.27      8.15 o 
  -2  10   3      290.17      290.10     12.77 o 
  -1  10   3      137.90      146.66     11.05 o 
   0  10   3     1500.12     1568.10     25.25 o 
   1  10   3       87.85      115.82     10.08 o 
   2  10   3      163.82      175.67     11.57 o 
   3  10   3        0.22       -8.03      8.03 o 
   4  10   3       45.35       57.19     10.31 o 
   5  10   3      635.02      657.67     19.96 o 
   6  10   3       70.84       78.90     12.42 o 
   7  10   3       90.27      105.79     13.27 o 
   8  10   3       16.33        8.83     12.93 o 
   9  10   3       45.94       45.91     13.90 o 
  10  10   3       18.59        7.92     13.33 o 
 -11  11   3       21.99       23.07     14.75 o 
 -10  11   3       28.42       65.57     14.18 o 
  -9  11   3       38.82       55.94     14.18 o 
  -8  11   3       61.85       81.75     14.01 o 
  -7  11   3       40.45        8.54     11.68 o 
  -6  11   3      712.42      718.99     22.24 o 
  -5  11   3      367.82      321.28     16.13 o 
  -4  11   3        0.30       12.76      9.51 o 
  -3  11   3       18.11       28.03      9.63 o 
  -2  11   3      398.49      351.07     15.05 o 
  -1  11   3       15.78       28.82      8.83 o 
   0  11   3      711.58      717.95     19.62 o 
   1  11   3       76.93       64.77     10.54 o 
   2  11   3      283.34      291.16     14.19 o 
   3  11   3      711.82      723.42     20.36 o 
   4  11   3        3.39        4.27      9.40 o 
   5  11   3      527.26      529.77     19.04 o 
   6  11   3       76.12       73.49     12.31 o 
   7  11   3       24.51       25.06     12.36 o 
   8  11   3       22.64       34.75     12.65 o 
   9  11   3       75.58       48.42     15.27 o 
  10  11   3       34.32       56.05     14.87 o 
 -10  12   3       37.77       41.01     14.87 o 
  -9  12   3        1.56       20.34     12.19 o 
  -8  12   3       53.30       14.24     13.16 o 
  -7  12   3       36.99       44.03     12.53 o 
  -6  12   3        3.71       41.01     10.88 o 
  -5  12   3      164.61      155.89     13.79 o 
  -4  12   3       79.96       54.06     11.96 o 
  -3  12   3       16.46       21.25      9.91 o 
  -2  12   3      200.36      178.75     12.99 o 
  -1  12   3      371.46      386.84     16.02 o 
   0  12   3      127.97      140.44     12.14 o 
   1  12   3        7.55       -9.06      9.06 o 
   2  12   3      247.60      258.20     14.65 o 
   3  12   3      105.54      139.69     12.99 o 
   4  12   3      361.72      352.50     17.38 o 
   5  12   3        7.98      -10.54     10.54 o 
   6  12   3      104.11      117.02     13.56 o 
   7  12   3       73.79       67.96     14.47 o 
   8  12   3       42.23       50.30     13.22 o 
   9  12   3       36.87       58.16     14.47 o 
  10  12   3       55.70        9.68     15.27 o 
 -10  13   3        2.56        2.51     13.78 o 
  -9  13   3       21.54       25.75     14.30 o 
  -8  13   3        6.16       -7.29     12.47 o 
  -7  13   3        8.99        9.74     12.30 o 
  -6  13   3      263.80      266.79     17.32 o 
  -5  13   3       87.10       75.03     12.82 o 
  -4  13   3       37.91       36.86     11.79 o 
  -3  13   3      166.24      166.48     13.96 o 
  -2  13   3       35.20       66.71     11.62 o 
  -1  13   3     1259.27     1250.69     26.88 o 
   0  13   3      215.49      217.95     14.36 o 
   1  13   3        9.00        6.61     10.14 o 
   2  13   3      169.83      155.09     13.62 o 
   3  13   3       17.38       33.32     11.45 o 
   4  13   3      255.86      274.09     17.04 o 
   5  13   3        7.21       -1.20     12.13 o 
   6  13   3       61.06       55.14     13.79 o 
   7  13   3        5.83       23.98     12.87 o 
   8  13   3        0.93        2.79     11.96 o 
   9  13   3       47.96       57.54     15.04 o 
  -9  14   3        3.03      -13.39     13.39 o 
  -8  14   3       29.94       67.50     14.30 o 
  -7  14   3        0.59       14.07     12.30 o 
  -6  14   3      102.51      111.09     15.32 o 
  -5  14   3      160.92      179.01     15.50 o 
  -4  14   3       16.43        2.51     11.34 o 
  -3  14   3       57.53       64.54     12.42 o 
  -2  14   3      697.82      705.10     22.52 o 
  -1  14   3      299.30      292.68     16.41 o 
   0  14   3      153.23      149.50     13.84 o 
   1  14   3      487.94      483.95     20.01 o 
   2  14   3        2.24      -10.65     10.65 o 
   3  14   3      283.87      279.05     17.32 o 
   4  14   3       48.97       45.74     13.73 o 
   5  14   3      222.68      221.53     17.44 o 
   6  14   3        8.43       42.21     13.22 o 
   7  14   3        4.58      -11.85     13.44 o 
   8  14   3        2.90        9.51     14.53 o 
   9  14   3       14.07       -9.46     13.84 o 
  -8  15   3        6.32       -7.63     13.10 o 
  -7  15   3        5.24       -8.43     12.53 o 
  -6  15   3       25.82        1.71     12.87 o 
  -5  15   3       25.59       43.46     12.36 o 
  -4  15   3       10.70      -10.60     12.08 o 
  -3  15   3        8.91      -13.39     13.39 o 
  -2  15   3      123.99      155.13     15.21 o 
  -1  15   3      130.05      123.74     15.44 o 
   0  15   3       23.74        2.91     11.85 o 
   1  15   3      145.67      161.18     14.93 o 
   2  15   3      664.22      659.07     23.49 o 
   3  15   3       19.68       12.25     12.59 o 
   4  15   3      314.74      352.68     20.29 o 
   5  15   3      197.19      246.76     17.78 o 
   6  15   3        6.54       -0.97     13.39 o 
   7  15   3      101.52      116.44     15.95 o 
   8  15   3        5.86       -0.80     14.64 o 
  -7  16   3       20.93       66.99     14.81 o 
  -6  16   3        0.21       11.62     12.87 o 
  -5  16   3       55.41       80.66     14.75 o 
  -4  16   3       37.39       32.47     13.56 o 
  -3  16   3      110.38      163.22     15.72 o 
  -2  16   3      291.25      275.97     18.35 o 
  -1  16   3        0.09       -0.85     11.56 o 
   0  16   3       14.66       31.04     12.25 o 
   1  16   3      193.14      183.18     16.18 o 
   2  16   3        1.65       47.62     12.93 o 
   3  16   3       82.27       69.67     14.87 o 
   4  16   3       66.83       96.62     15.27 o 
   5  16   3        1.69       -2.39     12.42 o 
   6  16   3        1.29        3.99     13.67 o 
   7  16   3        0.24      -14.01     14.01 o 
  -6  17   3       91.97      125.84     16.41 o 
  -5  17   3        1.04      -10.88     13.39 o 
  -4  17   3        1.38      -12.13     12.13 o 
  -3  17   3        6.66       46.99     12.99 o 
  -2  17   3       22.68        3.47     13.79 o 
  -1  17   3        0.04      -11.91     11.91 o 
   0  17   3        3.32       25.92     12.65 o 
   1  17   3        0.31       -3.70     12.19 o 
   2  17   3        7.69        0.00     12.53 o 
   3  17   3       56.06       32.47     14.30 o 
   4  17   3        2.13      -11.05     13.10 o 
   5  17   3       94.94       76.34     15.89 o 
   6  17   3       29.95       37.08     14.92 o 
  -5  18   3       79.75      102.77     16.29 o 
  -4  18   3        3.87       -5.92     12.93 o 
  -3  18   3       36.53       27.34     14.24 o 
  -2  18   3        6.22        1.54     13.16 o 
  -1  18   3       12.17       10.08     13.90 o 
   0  18   3        0.52      -10.54     12.65 o 
   1  18   3        0.05       10.03     12.47 o 
   2  18   3       42.52       40.73     14.01 o 
   3  18   3        0.27      -10.03     13.78 o 
   4  18   3       24.69       19.60     14.92 o 
  -2  19   3        1.99       13.90     15.04 o 
  -1  19   3       14.49       -8.89     14.18 o 
   0  19   3       11.93       17.77     13.39 o 
   1  19   3        0.01      -12.87     12.87 o 
 -13   0   4      198.01      202.21     18.06 o 
 -12   0   4       22.17        0.00     12.25 o 
 -11   0   4        3.30       19.60     12.36 o 
 -10   0   4       51.36       63.63     11.96 o 
  -9   0   4       95.35      111.26     11.51 o 
  -8   0   4      223.59      242.24     12.76 o 
  -7   0   4     3269.13     3493.25     36.81 o 
  -6   0   4     3965.38     4288.05     37.53 o 
  -5   0   4       38.89       56.00      7.63 o 
  -4   0   4      227.33      235.19      9.35 o 
  -3   0   4      324.90      332.78      9.41 o 
  -2   0   4     4618.87     4209.70     25.40 o 
  -1   0   4     2017.57     1910.34     16.11 o 
   0   0   4    21326.81    21189.26     93.78 o 
   1   0   4      466.06      423.70      9.02 o 
   2   0   4     8354.16     8862.63     40.22 o 
   3   0   4    12865.45    13170.31     57.95 o 
   4   0   4      518.74      497.93     12.55 o 
   5   0   4      147.69      131.86      9.29 o 
   6   0   4      106.01      133.38     10.26 o 
   7   0   4      252.71      226.42     12.77 o 
   8   0   4     1256.24     1264.77     25.74 o 
   9   0   4        1.01      -10.42     10.42 o 
  10   0   4       41.50        6.38     11.91 o 
  11   0   4      276.72      239.90     17.78 o 
 -13   1   4       45.00       73.54     15.04 o 
 -12   1   4       67.64       56.23     13.79 o 
 -11   1   4      320.08      287.33     17.95 o 
 -10   1   4      149.58      135.54     13.56 o 
  -9   1   4      349.18      334.04     15.73 o 
  -8   1   4       57.43       49.51      9.57 o 
  -7   1   4       68.51       78.73      9.68 o 
  -6   1   4       23.19       32.75      7.80 o 
  -5   1   4     1140.86     1255.46     19.02 o 
  -4   1   4     1511.14     1587.46     19.63 o 
  -3   1   4     1469.95     1452.51     16.95 o 
  -2   1   4     3356.76     3117.84     22.19 o 
  -1   1   4      346.83      430.80      9.07 o 
   0   1   4       39.85       40.51      5.07 o 
   1   1   4     1728.17     1676.07     16.13 o 
   2   1   4     7885.65     7646.28     37.61 o 
   3   1   4      348.43      338.22     10.32 o 
   4   1   4     4800.41     5021.77     36.58 o 
   5   1   4     1177.44     1256.17     20.45 o 
   6   1   4     2474.41     2611.88     31.32 o 
   7   1   4      247.23      239.35     13.51 o 
   8   1   4      122.28      123.01     12.02 o 
   9   1   4      566.61      556.42     20.07 o 
  10   1   4       99.42       99.41     13.96 o 
  11   1   4       72.92       82.32     14.64 o 
 -13   2   4        1.22       -4.50     12.93 o 
 -12   2   4       18.86      -11.34     12.36 o 
 -11   2   4       15.16        1.88     12.13 o 
 -10   2   4      107.48      100.27     13.16 o 
  -9   2   4       42.06       40.84     10.60 o 
  -8   2   4       28.59       41.01      9.51 o 
  -7   2   4      211.46      232.56     12.31 o 
  -6   2   4      167.12      180.75     10.37 o 
  -5   2   4       63.61       22.67      9.69 o 
  -4   2   4     1149.32     1133.18     16.98 o 
  -3   2   4      174.24      151.73      7.75 o 
  -2   2   4       33.59       30.59      5.70 o 
  -1   2   4     4093.22     3732.64     23.67 o 
   0   2   4    33772.08    34376.54    143.46 o 
   1   2   4    64943.50    70918.38    325.90 o 
   2   2   4     3190.81     3245.03     24.89 o 
   3   2   4        6.64       15.78      6.21 o 
   4   2   4      551.44      507.76     13.06 o 
   5   2   4       38.62       41.24      7.69 o 
   6   2   4        1.00        1.82      7.52 o 
   7   2   4      313.62      308.05     14.02 o 
   8   2   4      140.33      106.94     12.31 o 
   9   2   4       40.22       42.72     11.34 o 
  10   2   4      143.04      112.24     14.76 o 
  11   2   4       17.55        8.15     12.82 o 
 -13   3   4        0.89      -13.27     13.27 o 
 -12   3   4        1.95       18.40     12.25 o 
 -11   3   4       96.69       74.46     13.96 o 
 -10   3   4      620.63      637.40     22.46 o 
  -9   3   4      150.92      164.43     13.33 o 
  -8   3   4      537.77      552.02     17.85 o 
  -7   3   4      361.82      401.63     14.65 o 
  -6   3   4      457.82      445.60     14.08 o 
  -5   3   4     4388.17     4796.36     37.71 o 
  -4   3   4      411.73      461.59     12.26 o 
  -3   3   4     1594.46     1700.20     19.58 o 
  -2   3   4      134.81      135.69      7.58 o 
  -1   3   4     9530.85     9300.62     40.85 o 
   0   3   4      214.65      163.97      7.92 o 
   1   3   4     2412.34     2437.27     21.21 o 
   2   3   4      380.87      386.02     10.44 o 
   3   3   4      342.31      385.62     11.35 o 
   4   3   4      178.09      273.49     10.83 o 
   5   3   4      405.81      471.10     14.20 o 
   6   3   4        3.93       13.90      8.03 o 
   7   3   4        1.90       20.68      9.06 o 
   8   3   4      671.02      659.59     20.41 o 
   9   3   4       83.96       54.63     13.10 o 
  10   3   4       85.89       74.40     14.07 o 
 -13   4   4       21.36       -2.34     13.67 o 
 -12   4   4      122.13      129.84     15.50 o 
 -11   4   4       34.78       57.25     13.33 o 
 -10   4   4      220.01      189.80     15.21 o 
  -9   4   4       25.52       13.61     10.60 o 
  -8   4   4       21.45       16.18      9.68 o 
  -7   4   4     1002.44     1018.55     21.91 o 
  -6   4   4     1106.70     1033.44     20.15 o 
  -5   4   4     2830.09     2862.69     29.93 o 
  -4   4   4       20.84       19.88      6.78 o 
  -3   4   4      506.32      498.03     12.15 o 
  -2   4   4      971.36      973.37     15.20 o 
  -1   4   4        9.93        9.17      5.87 o 
   0   4   4       24.81       21.70      6.38 o 
   1   4   4      356.89      378.69     11.92 o 
   2   4   4      159.74      161.85      8.21 o 
   3   4   4     1690.32     1748.18     21.40 o 
   4   4   4       45.55       65.97      7.98 o 
   5   4   4      212.10      230.17     11.11 o 
   6   4   4      144.29      129.45     11.05 o 
   7   4   4       31.46       42.44      9.51 o 
   8   4   4      251.85      243.10     15.44 o 
   9   4   4      347.40      345.53     18.18 o 
  10   4   4        3.76       27.46     12.36 o 
 -13   5   4        5.24      -10.99     14.18 o 
 -12   5   4       10.99        0.57     13.50 o 
 -11   5   4       39.41       30.48     12.76 o 
 -10   5   4       64.68       39.19     12.82 o 
  -9   5   4      576.06      563.27     20.81 o 
  -8   5   4       48.85       26.89     10.20 o 
  -7   5   4      247.64      222.99     12.71 o 
  -6   5   4       61.23       87.11      9.74 o 
  -5   5   4      252.38      268.44     11.97 o 
  -4   5   4      959.26     1003.65     18.16 o 
  -3   5   4      243.33      260.83     10.09 o 
  -2   5   4      144.28      174.66      8.60 o 
  -1   5   4     4180.80     3944.83     29.66 o 
   0   5   4     2463.74     2363.12     23.02 o 
   1   5   4     1204.51     1070.34     16.29 o 
   2   5   4       77.43       95.55      7.75 o 
   3   5   4     4392.08     4436.12     35.77 o 
   4   5   4     2730.95     2949.80     31.12 o 
   5   5   4      925.47     1024.01     20.20 o 
   6   5   4        0.08       -3.93      8.32 o 
   7   5   4        6.56       -8.94      8.94 o 
   8   5   4      157.58      135.89     13.96 o 
   9   5   4      105.04       79.19     13.50 o 
  10   5   4       26.46       23.87     13.22 o 
 -13   6   4        7.60      -10.88     13.90 o 
 -12   6   4       10.73       -4.78     12.99 o 
 -11   6   4      203.87      212.01     17.09 o 
 -10   6   4      158.28      174.97     16.52 o 
  -9   6   4        1.80      -11.51     11.51 o 
  -8   6   4       80.05       99.53     11.91 o 
  -7   6   4      414.37      405.06     16.25 o 
  -6   6   4      359.69      363.38     14.42 o 
  -5   6   4      849.17      842.19     18.43 o 
  -4   6   4      376.28      343.09     12.37 o 
  -3   6   4       25.31       15.95      6.95 o 
  -2   6   4      772.20      755.22     15.13 o 
  -1   6   4      313.00      307.52     10.66 o 
   0   6   4      106.98      147.80      8.55 o 
   1   6   4        0.69       -3.19      6.15 o 
   2   6   4     1025.80     1047.99     17.93 o 
   3   6   4      192.70      148.57      9.52 o 
   4   6   4      186.70      224.58     11.11 o 
   5   6   4      209.83      199.39     11.23 o 
   6   6   4      189.48      161.03     12.02 o 
   7   6   4        1.86       14.13      9.23 o 
   8   6   4      344.60      344.74     17.27 o 
   9   6   4        7.29        7.80     11.73 o 
  10   6   4      287.75      282.92     18.35 o 
 -12   7   4       41.42       46.65     14.36 o 
 -11   7   4       24.66        7.12     12.82 o 
 -10   7   4       86.81       84.60     14.58 o 
  -9   7   4       29.81       13.79     12.36 o 
  -8   7   4      977.09      970.60     24.76 o 
  -7   7   4      131.62      108.14     11.62 o 
  -6   7   4       12.75       19.37      8.94 o 
  -5   7   4      307.90      325.62     13.34 o 
  -4   7   4      186.31      150.21     10.31 o 
  -3   7   4      111.05      144.38      9.46 o 
  -2   7   4       10.05        2.22      6.89 o 
  -1   7   4      252.37      327.80     11.40 o 
   0   7   4      905.77      929.79     17.24 o 
   1   7   4       46.24       41.70      7.18 o 
   2   7   4      363.87      465.72     13.45 o 
   3   7   4      227.50      224.43     11.00 o 
   4   7   4       34.67       58.85      8.43 o 
   5   7   4        9.44        4.27      9.00 o 
   6   7   4      102.35      111.32     11.51 o 
   7   7   4        2.40      -10.65     10.65 o 
   8   7   4       22.34       23.53     11.68 o 
   9   7   4      161.05      147.96     15.44 o 
  10   7   4       85.31       66.82     14.93 o 
 -12   8   4        1.03       20.62     13.10 o 
 -11   8   4        9.01       25.80     13.10 o 
 -10   8   4       91.79       86.42     15.10 o 
  -9   8   4      114.33      102.78     14.24 o 
  -8   8   4       99.68      103.34     13.45 o 
  -7   8   4     1482.24     1477.87     28.38 o 
  -6   8   4        1.28       18.91      9.11 o 
  -5   8   4      334.03      365.58     14.14 o 
  -4   8   4      153.82      172.42     11.11 o 
  -3   8   4     1141.02     1120.72     20.56 o 
  -2   8   4      575.22      656.58     15.80 o 
  -1   8   4     2262.32     2318.08     27.37 o 
   0   8   4      519.32      527.92     14.60 o 
   1   8   4     1305.14     1347.16     21.59 o 
   2   8   4      185.28      177.45     10.26 o 
   3   8   4       60.38       78.67      9.29 o 
   4   8   4      145.32      173.84     11.68 o 
   5   8   4       95.92       81.47     10.37 o 
   6   8   4       29.93        3.13      9.23 o 
   7   8   4       40.08       68.19     11.17 o 
   8   8   4       93.81       84.66     12.93 o 
   9   8   4       51.54       57.59     12.87 o 
  10   8   4       87.96       80.44     15.38 o 
 -12   9   4       13.85       25.58     14.98 o 
 -11   9   4       42.08       31.62     14.30 o 
 -10   9   4        1.19        2.22     13.39 o 
  -9   9   4       12.45       11.62     12.19 o 
  -8   9   4      170.05      173.26     14.87 o 
  -7   9   4       95.43      105.34     12.99 o 
  -6   9   4      842.07      851.61     22.25 o 
  -5   9   4        0.01        2.79      9.11 o 
  -4   9   4       85.83       72.13      9.97 o 
  -3   9   4      222.03      199.45     11.57 o 
  -2   9   4       59.99       57.25      8.72 o 
  -1   9   4       11.99        2.28      7.86 o 
   0   9   4      656.66      606.16     16.66 o 
   1   9   4      200.34      268.40     12.08 o 
   2   9   4       62.67       60.79      8.66 o 
   3   9   4        0.08        9.91      8.66 o 
   4   9   4      913.66      939.50     21.68 o 
   5   9   4        9.19        3.08      9.63 o 
   6   9   4      109.54      123.40     12.48 o 
   7   9   4      141.67      154.17     14.47 o 
   8   9   4      524.06      488.80     20.92 o 
   9   9   4       81.21       89.72     15.55 o 
  10   9   4       12.33       56.45     14.41 o 
 -11  10   4        8.71      -14.35     14.35 o 
 -10  10   4       70.35       70.92     14.87 o 
  -9  10   4       58.47       59.19     13.50 o 
  -8  10   4      179.54      115.38     15.21 o 
  -7  10   4       27.78       33.55     11.28 o 
  -6  10   4      304.99      282.04     16.70 o 
  -5  10   4      161.25      157.60     12.42 o 
  -4  10   4      396.26      401.12     15.50 o 
  -3  10   4      183.67      166.84     11.51 o 
  -2  10   4        4.50       32.07      8.09 o 
  -1  10   4      161.89      133.73     10.77 o 
   0  10   4       66.93       46.54      9.23 o 
   1  10   4      382.45      392.24     14.59 o 
   2  10   4      116.94      121.13     10.54 o 
   3  10   4       13.24       15.38      9.46 o 
   4  10   4        0.00        1.99      9.46 o 
   5  10   4       64.15       72.35     11.96 o 
   6  10   4        3.26      -10.20     10.20 o 
   7  10   4        0.03       10.42     10.88 o 
   8  10   4      238.77      246.10     16.92 o 
   9  10   4        0.28      -12.53     12.53 o 
  10  10   4       28.00       33.55     13.50 o 
 -11  11   4        6.69       18.17     13.84 o 
 -10  11   4        0.01      -13.96     13.96 o 
  -9  11   4      133.53      141.18     15.55 o 
  -8  11   4      287.53      223.89     17.55 o 
  -7  11   4      501.41      478.82     20.35 o 
  -6  11   4       84.90       62.72     11.68 o 
  -5  11   4       13.58       30.02     10.42 o 
  -4  11   4        9.28       18.46     10.03 o 
  -3  11   4       24.49       31.96      9.68 o 
  -2  11   4      296.44      284.44     14.25 o 
  -1  11   4      606.73      583.00     17.79 o 
   0  11   4      190.07      155.50     11.85 o 
   1  11   4      118.85      109.11     10.94 o 
   2  11   4       15.60       40.67      9.29 o 
   3  11   4       24.88       52.58      9.74 o 
   4  11   4       95.09      119.64     12.42 o 
   5  11   4      124.63      122.78     13.45 o 
   6  11   4        0.85       -6.95     11.16 o 
   7  11   4      118.92      114.28     15.21 o 
   8  11   4       31.37       45.86     13.22 o 
   9  11   4      230.04      232.87     19.09 o 
  10  11   4       10.84       39.02     14.92 o 
 -10  12   4        4.30       -6.04     12.36 o 
  -9  12   4        4.77       -2.16     12.42 o 
  -8  12   4       61.18       96.56     13.90 o 
  -7  12   4      100.53       89.96     14.76 o 
  -6  12   4      168.64      148.42     14.41 o 
  -5  12   4       70.55       84.60     12.08 o 
  -4  12   4       97.82       64.66     12.25 o 
  -3  12   4      277.17      280.26     15.16 o 
  -2  12   4      128.67      132.58     12.65 o 
  -1  12   4      118.51       90.59     11.85 o 
   0  12   4      204.09      193.17     12.99 o 
   1  12   4       36.00       19.08     10.31 o 
   2  12   4     1075.89     1043.83     24.71 o 
   3  12   4       66.17       88.53     11.74 o 
   4  12   4        0.98       17.54     10.99 o 
   5  12   4      147.18      151.21     13.96 o 
   6  12   4      294.28      267.09     16.75 o 
   7  12   4       10.01       20.45     12.42 o 
   8  12   4       19.94       -8.49     13.04 o 
   9  12   4       28.49       23.47     13.79 o 
  10  12   4        0.26        1.48     14.13 o 
 -10  13   4        3.94       29.05     14.24 o 
  -9  13   4        1.78       -7.01     13.33 o 
  -8  13   4       11.06       17.66     12.76 o 
  -7  13   4        0.87       29.05     12.59 o 
  -6  13   4       91.41       77.14     13.62 o 
  -5  13   4      105.01       97.25     13.16 o 
  -4  13   4        2.02       -1.37     10.82 o 
  -3  13   4      245.73      204.97     14.99 o 
  -2  13   4       52.66       65.51     11.45 o 
  -1  13   4       17.23       26.66     10.54 o 
   0  13   4       63.89       65.46     11.51 o 
   1  13   4       28.51       25.24     10.60 o 
   2  13   4       29.23       37.48     11.79 o 
   3  13   4       56.91       38.34     12.25 o 
   4  13   4      133.35      148.36     14.59 o 
   5  13   4       28.01        0.80     11.91 o 
   6  13   4        8.67       16.23     12.47 o 
   7  13   4       16.79       33.10     12.53 o 
   8  13   4        1.94       32.01     13.16 o 
   9  13   4       20.19        8.49     13.79 o 
  -9  14   4        0.08      -13.84     13.84 o 
  -8  14   4        5.47        9.11     14.35 o 
  -7  14   4       15.13       22.84     12.59 o 
  -6  14   4       11.33      -11.91     11.91 o 
  -5  14   4        4.43        0.11     11.62 o 
  -4  14   4      100.01      111.89     13.90 o 
  -3  14   4      138.13      149.73     13.56 o 
  -2  14   4      186.18      143.24     14.19 o 
  -1  14   4      461.51      405.95     18.52 o 
   0  14   4       52.89       26.15     11.74 o 
   1  14   4        6.73      -11.85     11.85 o 
   2  14   4       13.41       59.01     11.91 o 
   3  14   4       62.12       36.69     13.67 o 
   4  14   4       77.83       55.60     14.41 o 
   5  14   4        3.55       -0.11     11.73 o 
   6  14   4       88.09      101.80     14.53 o 
   7  14   4        2.08       -2.79     13.78 o 
   8  14   4       18.49       34.63     14.35 o 
  -8  15   4        0.30      -13.56     13.56 o 
  -7  15   4        2.56       -9.00     12.08 o 
  -6  15   4      100.15      116.33     15.55 o 
  -5  15   4        5.11       -8.43     13.84 o 
  -4  15   4       74.10       50.64     13.90 o 
  -3  15   4      204.14      214.58     16.01 o 
  -2  15   4       29.78       27.86     12.59 o 
  -1  15   4       29.15       32.70     12.42 o 
   0  15   4      150.61      129.33     14.24 o 
   1  15   4        7.50        4.84     12.02 o 
   2  15   4        2.25      -12.13     12.13 o 
   3  15   4        8.47       30.53     12.25 o 
   4  15   4      211.48      188.65     17.95 o 
   5  15   4       70.38       81.41     14.87 o 
   6  15   4       97.25       84.14     15.72 o 
   7  15   4       47.35       40.90     14.98 o 
  -7  16   4        3.01       -2.28     13.16 o 
  -6  16   4        0.03       18.74     13.67 o 
  -5  16   4       16.38       13.67     13.04 o 
  -4  16   4        3.90       -1.71     12.59 o 
  -3  16   4        8.73       -2.85     11.68 o 
  -2  16   4       41.84       78.27     13.61 o 
  -1  16   4        6.34       13.33     12.70 o 
   0  16   4       16.00        7.75     12.25 o 
   1  16   4        1.75      -11.45     11.45 o 
   2  16   4       78.39      103.57     14.70 o 
   3  16   4        1.00      -12.82     12.82 o 
   4  16   4      398.58      421.84     22.23 o 
   5  16   4       51.78       50.19     15.27 o 
   6  16   4        3.82      -14.01     14.01 o 
  -6  17   4        4.73       -3.25     14.24 o 
  -5  17   4        4.45      -10.48     13.56 o 
  -4  17   4        2.89       -4.90     13.44 o 
  -3  17   4       34.52       17.26     13.33 o 
  -2  17   4       11.02       29.22     12.76 o 
  -1  17   4        6.20       18.74     11.96 o 
   0  17   4       28.84       21.76     13.73 o 
   1  17   4        1.04       12.93     12.47 o 
   2  17   4        0.44      -11.73     11.73 o 
   3  17   4       51.50       62.83     14.87 o 
   4  17   4        1.15      -13.78     13.78 o 
   5  17   4        8.70        9.17     14.58 o 
  -4  18   4        3.14      -13.50     13.50 o 
  -3  18   4       16.53        0.11     14.30 o 
  -2  18   4       24.89       -1.37     12.99 o 
  -1  18   4       10.38       11.22     13.22 o 
   0  18   4        8.75       -5.87     12.59 o 
   1  18   4        0.63       17.89     13.67 o 
   2  18   4       16.08      -12.19     12.19 o 
   3  18   4        2.60       -6.95     13.22 o 
   4  18   4       15.73       43.63     14.53 o 
  -1  19   4       42.24       24.89     14.13 o 
   0  19   4        1.98        1.71     13.67 o 
   1  19   4        0.06       -6.15     14.30 o 
 -13   1   5       24.70        1.37     12.99 o 
 -12   1   5        4.86       20.11     12.30 o 
 -11   1   5       52.61       64.71     11.96 o 
 -10   1   5       15.99       31.73     10.54 o 
  -9   1   5       23.99       12.99     10.20 o 
  -8   1   5       38.00       36.91      9.34 o 
  -7   1   5      499.19      501.29     15.74 o 
  -6   1   5      210.41      220.15     11.28 o 
  -5   1   5      514.07      595.56     14.26 o 
  -4   1   5     4278.00     4371.70     32.92 o 
  -3   1   5        0.10        7.69      6.04 o 
  -2   1   5     2688.60     2592.73     21.92 o 
  -1   1   5      614.60      533.30     10.39 o 
   0   1   5      554.73      509.37     10.28 o 
   1   1   5     1023.50      979.38     14.07 o 
   2   1   5      747.92      664.47     12.79 o 
   3   1   5      348.58      297.99     10.32 o 
   4   1   5     2649.66     2687.81     27.81 o 
   5   1   5       58.58       74.69      8.77 o 
   6   1   5        7.35        8.77      8.37 o 
   7   1   5       67.04       63.01     10.31 o 
   8   1   5      142.92      127.11     13.05 o 
   9   1   5        0.12       14.70     11.11 o 
  10   1   5      126.64       97.31     14.64 o 
  11   1   5       25.70       32.07     13.27 o 
 -13   2   5        0.76       -4.44     12.87 o 
 -12   2   5        7.96        0.80     12.42 o 
 -11   2   5       92.98       69.22     13.96 o 
 -10   2   5      109.82       66.71     13.05 o 
  -9   2   5      484.67      468.01     18.07 o 
  -8   2   5      160.88      177.09     12.31 o 
  -7   2   5      468.66      461.18     15.39 o 
  -6   2   5      200.44      239.23     11.11 o 
  -5   2   5     1193.29     1286.85     20.05 o 
  -4   2   5      690.43      730.29     14.61 o 
  -3   2   5        1.66       -5.92      6.27 o 
  -2   2   5     1146.38     1091.91     15.04 o 
  -1   2   5     9590.94     9346.39     41.97 o 
   0   2   5     1916.76     1781.52     18.25 o 
   1   2   5      672.37      700.39     12.50 o 
   2   2   5     8613.87     8721.55     44.53 o 
   3   2   5       60.22       57.14      7.24 o 
   4   2   5     1565.04     1725.16     22.87 o 
   5   2   5      196.53      192.22     10.60 o 
   6   2   5      514.06      432.49     15.22 o 
   7   2   5       50.05       44.49      9.46 o 
   8   2   5       57.73       66.77     10.99 o 
   9   2   5       11.99       42.44     11.34 o 
  10   2   5       44.74       43.86     13.73 o 
  11   2   5        6.26      -10.77     12.13 o 
 -13   3   5        0.05       -5.70     13.10 o 
 -12   3   5        5.73       21.42     12.02 o 
 -11   3   5       18.26       22.84     13.04 o 
 -10   3   5        1.40       -0.23     10.71 o 
  -9   3   5       85.04       64.09     11.34 o 
  -8   3   5      196.78      214.93     12.71 o 
  -7   3   5       26.49       54.34      9.06 o 
  -6   3   5       85.21      109.33      9.40 o 
  -5   3   5     1951.93     1968.11     25.01 o 
  -4   3   5       23.47       34.12      6.72 o 
  -3   3   5       41.40       60.67      6.72 o 
  -2   3   5     4424.88     4232.48     29.99 o 
  -1   3   5       12.15       -6.04      6.04 o 
   0   3   5     2189.61     2068.30     20.26 o 
   1   3   5       28.04       42.61      6.38 o 
   2   3   5      974.51     1060.45     16.22 o 
   3   3   5      177.23      222.26      9.57 o 
   4   3   5     1751.37     1838.43     23.85 o 
   5   3   5      430.28      465.12     14.60 o 
   6   3   5      582.58      616.44     17.45 o 
   7   3   5      625.68      620.81     18.93 o 
   8   3   5       14.39       30.19     11.16 o 
   9   3   5        8.43       15.04     11.68 o 
  10   3   5       15.80      -12.82     12.82 o 
 -13   4   5        4.70       19.88     13.90 o 
 -12   4   5        0.80        9.80     12.99 o 
 -11   4   5       85.97      129.77     14.30 o 
 -10   4   5        3.77        4.73     11.34 o 
  -9   4   5      175.38      158.06     13.73 o 
  -8   4   5        0.33       18.85      9.34 o 
  -7   4   5      856.22      842.98     20.65 o 
  -6   4   5     1119.55     1044.30     20.61 o 
  -5   4   5      597.46      520.31     14.49 o 
  -4   4   5     1728.84     1790.63     23.06 o 
  -3   4   5     4025.00     4199.71     32.89 o 
  -2   4   5      605.32      633.50     13.13 o 
  -1   4   5     5523.58     5461.70     34.95 o 
   0   4   5       69.82       64.38      6.72 o 
   1   4   5     1638.29     1602.74     19.46 o 
   2   4   5     1217.33     1192.87     18.06 o 
   3   4   5     1141.73     1184.93     18.85 o 
   4   4   5      392.10      419.79     13.40 o 
   5   4   5        4.62        6.84      7.63 o 
   6   4   5     1073.16     1098.45     22.26 o 
   7   4   5      176.25      152.70     12.71 o 
   8   4   5       79.95       63.98     13.10 o 
   9   4   5      205.42      188.54     15.84 o 
  10   4   5       27.03       39.13     12.82 o 
 -13   5   5       75.79       89.55     15.95 o 
 -12   5   5       10.79      -12.65     12.65 o 
 -11   5   5      100.94       70.36     14.36 o 
 -10   5   5       67.19       61.98     13.62 o 
  -9   5   5      153.00      166.25     13.96 o 
  -8   5   5       24.53       40.79     10.77 o 
  -7   5   5      279.78      297.66     14.13 o 
  -6   5   5     2345.74     2561.34     31.81 o 
  -5   5   5     1502.68     1460.50     22.91 o 
  -4   5   5     4482.91     4776.13     38.16 o 
  -3   5   5       43.04       27.97      7.01 o 
  -2   5   5     4909.18     5213.41     36.66 o 
  -1   5   5     3750.63     3755.09     30.05 o 
   0   5   5     2085.78     2219.00     23.32 o 
   1   5   5      375.03      415.17     11.69 o 
   2   5   5      405.48      427.84     12.20 o 
   3   5   5      928.52     1003.26     18.50 o 
   4   5   5        5.54       -0.80      7.92 o 
   5   5   5       36.93       43.64      8.26 o 
   6   5   5        3.64       32.75      9.28 o 
   7   5   5      247.01      253.18     14.25 o 
   8   5   5       63.15       57.14     11.79 o 
   9   5   5       84.94      103.34     13.22 o 
  10   5   5       61.70       26.72     14.30 o 
 -13   6   5       30.26       43.92     15.27 o 
 -12   6   5       44.05       84.02     14.36 o 
 -11   6   5        0.62       13.04     12.99 o 
 -10   6   5      126.20      132.35     14.98 o 
  -9   6   5       68.46       79.24     13.27 o 
  -8   6   5      153.01      193.43     13.96 o 
  -7   6   5       70.49       76.51     10.71 o 
  -6   6   5      439.27      431.90     15.16 o 
  -5   6   5       55.53       79.59      9.06 o 
  -4   6   5      576.04      620.02     16.08 o 
  -3   6   5       82.34       96.06      8.15 o 
  -2   6   5     4521.66     4638.02     36.47 o 
  -1   6   5     5360.08     5588.45     39.39 o 
   0   6   5     3236.19     3116.31     29.07 o 
   1   6   5      124.63      145.93      9.06 o 
   2   6   5      802.61      815.84     16.89 o 
   3   6   5      120.39       85.92      8.89 o 
   4   6   5      226.19      192.17     10.83 o 
   5   6   5       12.10       17.03      8.54 o 
   6   6   5       15.50       39.30      8.72 o 
   7   6   5      247.95      282.87     15.10 o 
   8   6   5      109.12       84.72     13.05 o 
   9   6   5      197.47      144.78     15.73 o 
  10   6   5      110.50      116.05     15.50 o 
 -12   7   5       19.40        7.41     13.56 o 
 -11   7   5       77.47       99.41     14.53 o 
 -10   7   5      406.17      401.11     20.23 o 
  -9   7   5        1.16      -10.71     10.71 o 
  -8   7   5      358.48      353.30     17.90 o 
  -7   7   5       25.23       17.77     10.37 o 
  -6   7   5      164.97      156.01     11.97 o 
  -5   7   5      146.01      138.57     10.77 o 
  -4   7   5        0.00       -7.52      7.52 o 
  -3   7   5       10.94       20.73      7.01 o 
  -2   7   5      486.02      537.70     14.60 o 
  -1   7   5     2671.65     2704.51     29.00 o 
   0   7   5     2671.14     2597.80     28.20 o 
   1   7   5      616.89      592.39     14.72 o 
   2   7   5     1116.59     1209.65     20.84 o 
   3   7   5      272.89      264.74     11.57 o 
   4   7   5        0.34       -5.53      7.92 o 
   5   7   5      286.36      293.96     13.91 o 
   6   7   5       18.93       17.26      8.94 o 
   7   7   5       56.19       49.73     11.39 o 
   8   7   5       47.79       69.27     11.91 o 
   9   7   5      165.78      157.54     16.47 o 
  10   7   5        1.91       -6.95     13.04 o 
 -12   8   5       21.51       14.58     13.67 o 
 -11   8   5        8.54      -12.42     12.42 o 
 -10   8   5       45.75       20.45     14.81 o 
  -9   8   5      107.33      119.52     14.13 o 
  -8   8   5      515.61      475.54     19.78 o 
  -7   8   5      952.51      985.77     24.24 o 
  -6   8   5      212.74      194.82     13.33 o 
  -5   8   5      200.36      182.74     11.74 o 
  -4   8   5      753.81      774.78     18.88 o 
  -3   8   5      166.12      157.61     10.48 o 
  -2   8   5     1952.49     1690.78     24.82 o 
  -1   8   5     1909.77     1937.76     25.97 o 
   0   8   5      420.41      350.64     12.60 o 
   1   8   5        0.60       -0.57      7.01 o 
   2   8   5      147.16      138.97     10.20 o 
   3   8   5      140.85      127.46     10.37 o 
   4   8   5      627.10      691.22     18.59 o 
   5   8   5        3.39        1.88      9.23 o 
   6   8   5       41.74       28.08     10.60 o 
   7   8   5       82.29       65.51     12.02 o 
   8   8   5      194.25      199.31     15.73 o 
   9   8   5      301.28      282.02     18.46 o 
  10   8   5        5.08      -12.59     12.59 o 
 -12   9   5        8.30        7.58     14.07 o 
 -11   9   5      140.43      117.70     16.24 o 
 -10   9   5       27.03       20.28     13.73 o 
  -9   9   5       41.02       26.32     13.44 o 
  -8   9   5        6.11      -11.39     11.39 o 
  -7   9   5        1.06       -9.97      9.97 o 
  -6   9   5       47.56        5.92     10.60 o 
  -5   9   5      515.29      466.02     16.65 o 
  -4   9   5        2.84       -4.22      8.43 o 
  -3   9   5      103.11       75.38     10.14 o 
  -2   9   5       68.68       71.50      9.06 o 
  -1   9   5      481.60      490.57     15.22 o 
   0   9   5     1789.83     1791.69     27.38 o 
   1   9   5      329.42      359.49     13.85 o 
   2   9   5      492.60      493.86     15.62 o 
   3   9   5       72.47       70.76      9.63 o 
   4   9   5        3.02       19.82      9.28 o 
   5   9   5      251.46      222.24     13.90 o 
   6   9   5        0.01       24.15     10.31 o 
   7   9   5       15.53       17.43     11.11 o 
   8   9   5      123.00      120.21     14.81 o 
   9   9   5       24.86        7.69     13.22 o 
  10   9   5       18.89       25.35     14.13 o 
 -11  10   5       11.65       22.27     14.41 o 
 -10  10   5        0.28       -0.97     12.02 o 
  -9  10   5       38.60       39.02     13.27 o 
  -8  10   5      111.54      125.68     15.21 o 
  -7  10   5      137.64      175.25     14.36 o 
  -6  10   5      199.00      213.10     14.59 o 
  -5  10   5      321.71      336.82     15.67 o 
  -4  10   5       51.36       48.48     10.77 o 
  -3  10   5       16.11       18.29      8.94 o 
  -2  10   5        4.12       12.59      8.20 o 
  -1  10   5       94.72      111.38     10.43 o 
   0  10   5      154.08      165.24     11.45 o 
   1  10   5      927.56      911.66     21.05 o 
   2  10   5       40.81       46.20      9.29 o 
   3  10   5        0.00        2.16      8.72 o 
   4  10   5       54.74       61.64     10.54 o 
   5  10   5      850.40      822.29     22.36 o 
   6  10   5       74.53       95.08     12.02 o 
   7  10   5       68.77       85.39     13.33 o 
   8  10   5       34.12       55.37     13.33 o 
   9  10   5        0.49       -0.97     12.42 o 
  10  10   5       60.18       34.58     14.64 o 
 -11  11   5        8.72        0.34     14.01 o 
 -10  11   5        0.74       27.17     12.70 o 
  -9  11   5       12.08       -0.28     12.70 o 
  -8  11   5       27.81      -11.73     12.19 o 
  -7  11   5      250.18      248.33     16.64 o 
  -6  11   5       11.00       16.63     11.22 o 
  -5  11   5       63.16       27.91     11.96 o 
  -4  11   5       70.78       49.56     10.54 o 
  -3  11   5      141.10      121.81     11.62 o 
  -2  11   5       91.38       76.00     10.60 o 
  -1  11   5        2.35       -0.63      9.11 o 
   0  11   5      101.84      102.61     10.82 o 
   1  11   5        7.21       17.20      9.51 o 
   2  11   5       13.18       -0.63      9.40 o 
   3  11   5       34.27       39.65     10.03 o 
   4  11   5      213.30      239.83     14.59 o 
   5  11   5       50.81       51.95     11.68 o 
   6  11   5      166.27      165.57     14.36 o 
   7  11   5       13.51       11.96     12.25 o 
   8  11   5        3.14        0.00     11.96 o 
   9  11   5       43.41       62.49     14.75 o 
  10  11   5        8.68        6.21     14.18 o 
 -10  12   5       23.97       11.91     13.90 o 
  -9  12   5        3.22       12.19     12.53 o 
  -8  12   5       27.02       45.91     13.84 o 
  -7  12   5        3.70      -11.85     11.85 o 
  -6  12   5       67.76       72.69     13.22 o 
  -5  12   5      593.14      618.74     21.32 o 
  -4  12   5        4.25       -0.23     10.37 o 
  -3  12   5      591.80      567.69     19.73 o 
  -2  12   5       27.58       47.85     10.14 o 
  -1  12   5      715.83      734.11     20.64 o 
   0  12   5       19.95       23.87      9.40 o 
   1  12   5       13.13       20.11      9.91 o 
   2  12   5       20.26       19.60     10.14 o 
   3  12   5      360.22      346.63     17.55 o 
   4  12   5      276.64      250.39     16.07 o 
   5  12   5      126.85       79.19     13.39 o 
   6  12   5        0.00        0.51     11.62 o 
   7  12   5        5.31        6.27     11.45 o 
   8  12   5       44.27       55.60     14.13 o 
   9  12   5        6.54       22.22     13.84 o 
 -10  13   5       10.40      -15.21     15.21 o 
  -9  13   5        0.01       28.48     12.82 o 
  -8  13   5        4.77       30.53     12.53 o 
  -7  13   5       28.83       24.49     12.65 o 
  -6  13   5        0.27       49.22     12.65 o 
  -5  13   5       14.77       43.12     11.11 o 
  -4  13   5      207.77      208.26     15.04 o 
  -3  13   5       62.38       78.84     11.74 o 
  -2  13   5       79.91       81.69     12.87 o 
  -1  13   5       97.05      131.72     12.82 o 
   0  13   5      115.27      110.30     12.99 o 
   1  13   5       53.29       59.42     12.08 o 
   2  13   5     1145.68     1070.73     27.16 o 
   3  13   5       10.46        2.22     10.77 o 
   4  13   5      203.48      198.06     16.41 o 
   5  13   5       49.31       71.09     13.16 o 
   6  13   5      304.46      315.35     18.63 o 
   7  13   5        0.18      -12.53     12.53 o 
   8  13   5        0.93       12.99     12.82 o 
   9  13   5        6.54      -14.35     14.35 o 
  -9  14   5        0.02      -13.33     13.33 o 
  -8  14   5        6.48        3.93     13.27 o 
  -7  14   5        0.02       -8.83     11.85 o 
  -6  14   5      239.61      299.48     18.75 o 
  -5  14   5       16.03        7.35     12.36 o 
  -4  14   5      386.27      362.18     19.49 o 
  -3  14   5       97.64       75.20     12.93 o 
  -2  14   5        2.70       -7.52     10.88 o 
  -1  14   5        1.42       -3.47     11.05 o 
   0  14   5       21.01       48.19     12.02 o 
   1  14   5      534.38      508.20     20.24 o 
   2  14   5       11.77       10.77     11.68 o 
   3  14   5      223.88      243.87     17.09 o 
   4  14   5       97.21      106.53     14.98 o 
   5  14   5        0.01      -12.65     12.65 o 
   6  14   5       28.78       27.68     13.04 o 
   7  14   5       72.95       89.44     14.81 o 
   8  14   5        0.96       55.31     14.53 o 
  -8  15   5       32.98       17.83     13.90 o 
  -7  15   5       35.70       28.88     14.70 o 
  -6  15   5        2.29        4.67     12.59 o 
  -5  15   5       48.72       37.60     13.10 o 
  -4  15   5       17.96       72.34     13.16 o 
  -3  15   5      114.57       80.84     14.07 o 
  -2  15   5       10.09       -0.91     12.19 o 
  -1  15   5       50.74       71.21     13.39 o 
   0  15   5       83.13       76.51     13.39 o 
   1  15   5       25.72       26.94     12.70 o 
   2  15   5        0.11        9.68     12.53 o 
   3  15   5      113.14      146.81     16.01 o 
   4  15   5      548.33      573.49     23.94 o 
   5  15   5        0.66      -13.04     13.04 o 
   6  15   5      159.87      176.27     17.89 o 
   7  15   5        3.04        5.35     14.24 o 
  -7  16   5       51.08       71.43     15.38 o 
  -6  16   5       16.21       27.06     13.84 o 
  -5  16   5       34.28       27.23     14.18 o 
  -4  16   5        0.06       -3.93     12.65 o 
  -3  16   5        4.77       32.01     12.47 o 
  -2  16   5       11.82       -1.20     12.70 o 
  -1  16   5       34.11       37.14     13.33 o 
   0  16   5       14.02       25.69     12.65 o 
   1  16   5      100.31      123.40     14.58 o 
   2  16   5       42.31       43.12     14.13 o 
   3  16   5        0.08       -4.56     12.47 o 
   4  16   5      221.40      248.88     18.69 o 
   5  16   5       52.32       44.38     14.01 o 
   6  16   5       37.08       54.91     15.44 o 
  -6  17   5       21.00       21.08     14.58 o 
  -5  17   5        0.98      -13.56     13.56 o 
  -4  17   5        4.54        6.38     12.99 o 
  -3  17   5       18.85      -12.99     12.99 o 
  -2  17   5       14.74       28.08     13.73 o 
  -1  17   5        0.21       -7.58     12.19 o 
   0  17   5       50.61       34.29     13.73 o 
   1  17   5        1.82       15.66     12.82 o 
   2  17   5       13.38       36.86     14.24 o 
   3  17   5       38.61       48.02     14.75 o 
   4  17   5        1.07        2.85     14.13 o 
   5  17   5        2.35        8.89     15.84 o 
  -4  18   5       14.35        0.11     13.44 o 
  -3  18   5        2.32       21.87     13.33 o 
  -2  18   5        0.30      -11.91     11.91 o 
  -1  18   5       47.50       79.47     14.30 o 
   0  18   5        0.25      -13.84     13.84 o 
   1  18   5       28.52       24.27     14.35 o 
   2  18   5       88.94      109.55     16.06 o 
   3  18   5        2.26        2.34     13.96 o 
 -13   0   6       32.24       16.41     13.56 o 
 -12   0   6       13.47       -6.44     12.65 o 
 -11   0   6       87.48       88.93     13.56 o 
 -10   0   6      399.17      432.13     18.64 o 
  -9   0   6        0.30       -6.49      9.74 o 
  -8   0   6      617.69      610.65     18.59 o 
  -7   0   6      988.44      997.66     21.29 o 
  -6   0   6      135.40      138.91      9.74 o 
  -5   0   6     2736.48     2913.59     30.04 o 
  -4   0   6     4584.79     4783.59     37.01 o 
  -3   0   6     6275.54     6291.52     38.70 o 
  -2   0   6     1706.46     1520.58     18.22 o 
  -1   0   6    11033.63    10359.75     46.53 o 
   0   0   6     2378.19     2313.13     21.48 o 
   1   0   6     5879.47     5805.92     35.06 o 
   2   0   6     1557.17     1577.48     19.74 o 
   3   0   6     1658.49     1751.76     22.08 o 
   4   0   6        0.14        5.75      6.78 o 
   5   0   6     2166.00     2275.87     29.98 o 
   6   0   6     1234.41     1353.74     24.66 o 
   7   0   6       81.27       65.80     10.31 o 
   8   0   6       54.01       51.27     10.99 o 
   9   0   6      322.86      338.74     18.41 o 
  10   0   6       11.14        7.23     11.73 o 
  11   0   6      105.69       90.70     15.15 o 
 -13   1   6       18.81       39.59     13.56 o 
 -12   1   6       61.46       68.82     13.33 o 
 -11   1   6        1.46      -11.96     11.96 o 
 -10   1   6       99.49       94.00     12.99 o 
  -9   1   6       17.63       -6.10      9.74 o 
  -8   1   6        0.01        9.91      8.89 o 
  -7   1   6        1.82       -5.41      7.86 o 
  -6   1   6      113.61       73.50      9.12 o 
  -5   1   6      173.91      133.52      9.40 o 
  -4   1   6     2545.50     2648.12     27.12 o 
  -3   1   6     2262.23     2310.60     23.51 o 
  -2   1   6       38.49       54.58      6.38 o 
  -1   1   6        0.02       12.42      5.41 o 
   0   1   6       13.45       28.08      6.04 o 
   1   1   6     2734.98     2870.24     24.71 o 
   2   1   6      117.42      157.10      8.38 o 
   3   1   6       25.32       23.01      7.18 o 
   4   1   6     1342.12     1329.01     21.08 o 
   5   1   6     1033.73     1102.58     20.49 o 
   6   1   6      138.68      137.49     10.60 o 
   7   1   6       22.96       40.62      9.74 o 
   8   1   6      772.10      764.03     22.36 o 
   9   1   6      195.66      177.37     15.10 o 
  10   1   6        1.04      -11.28     11.28 o 
  11   1   6       54.89       52.41     14.70 o 
 -13   2   6       13.20       28.77     13.96 o 
 -12   2   6        9.30      -11.39     11.39 o 
 -11   2   6        4.38       36.34     12.42 o 
 -10   2   6       97.52       99.47     12.93 o 
  -9   2   6       21.46       21.48     10.42 o 
  -8   2   6       25.23       58.50      9.80 o 
  -7   2   6       46.05       44.61      8.72 o 
  -6   2   6       44.71       45.80      8.60 o 
  -5   2   6       22.12       -5.98      7.18 o 
  -4   2   6     2116.51     2149.04     24.68 o 
  -3   2   6      252.18      250.70      9.58 o 
  -2   2   6       11.97       10.14      5.70 o 
  -1   2   6      560.01      553.33     11.81 o 
   0   2   6      413.94      422.27     10.55 o 
   1   2   6     4417.88     4499.30     31.87 o 
   2   2   6       42.58       59.48      7.18 o 
   3   2   6     6921.72     7290.51     45.56 o 
   4   2   6      545.49      553.79     14.94 o 
   5   2   6     1715.93     1838.88     26.87 o 
   6   2   6      101.53      122.72     10.37 o 
   7   2   6      221.38      221.21     13.22 o 
   8   2   6        4.02       17.72     10.54 o 
   9   2   6        1.21       25.18     11.22 o 
  10   2   6       72.89      102.14     14.18 o 
  11   2   6        6.17       39.70     13.90 o 
 -13   3   6        0.31      -13.39     13.39 o 
 -12   3   6       10.13       11.85     12.82 o 
 -11   3   6       42.03       38.05     12.36 o 
 -10   3   6        6.99       20.62     11.11 o 
  -9   3   6       14.03       -5.41     10.54 o 
  -8   3   6        0.17       -9.06      9.06 o 
  -7   3   6      472.95      475.99     16.48 o 
  -6   3   6      231.65      257.42     11.74 o 
  -5   3   6      321.83      324.46     12.31 o 
  -4   3   6        1.68       19.54      6.55 o 
  -3   3   6      452.04      417.48     11.69 o 
  -2   3   6      790.91      810.24     14.73 o 
  -1   3   6        0.65       -0.57      5.81 o 
   0   3   6      776.38      823.31     14.62 o 
   1   3   6      148.93      145.26      8.09 o 
   2   3   6     1925.78     1956.11     22.79 o 
   3   3   6     1668.14     1799.55     23.22 o 
   4   3   6      824.51      863.58     17.86 o 
   5   3   6        8.69       -2.73      7.52 o 
   6   3   6       64.05       64.60      9.68 o 
   7   3   6      138.72      136.57     12.42 o 
   8   3   6      244.04      243.20     15.44 o 
   9   3   6       35.58       16.24     11.79 o 
  10   3   6       43.88       81.57     14.13 o 
 -13   4   6       50.09       86.25     15.10 o 
 -12   4   6        1.48        2.73     12.59 o 
 -11   4   6      100.55       98.96     14.41 o 
 -10   4   6      141.28      130.98     14.53 o 
  -9   4   6       21.09       21.42     10.71 o 
  -8   4   6      259.39      242.25     14.59 o 
  -7   4   6      249.63      281.92     14.08 o 
  -6   4   6       19.67       33.50      9.57 o 
  -5   4   6      458.24      498.79     14.48 o 
  -4   4   6     2548.11     2657.87     28.71 o 
  -3   4   6     1252.95     1261.95     19.09 o 
  -2   4   6     3112.52     3161.99     28.50 o 
  -1   4   6      741.13      814.06     15.01 o 
   0   4   6     1188.26     1175.30     17.66 o 
   1   4   6       64.15       58.68      7.29 o 
   2   4   6     1776.18     1700.09     22.20 o 
   3   4   6       76.94       71.79      8.37 o 
   4   4   6        7.31        0.80      7.58 o 
   5   4   6       31.70       38.91      8.66 o 
   6   4   6      337.29      320.49     14.59 o 
   7   4   6       25.30        0.28      9.91 o 
   8   4   6      305.67      284.37     16.53 o 
   9   4   6       39.79       15.21     13.50 o 
  10   4   6       64.52       52.69     13.44 o 
 -13   5   6        8.07       22.67     14.64 o 
 -12   5   6       24.13       45.57     13.56 o 
 -11   5   6       24.06       -4.44     12.87 o 
 -10   5   6      217.72      202.85     16.07 o 
  -9   5   6      224.80      235.39     15.61 o 
  -8   5   6        4.53       -2.16      9.63 o 
  -7   5   6       15.35       31.16      9.29 o 
  -6   5   6        1.28       26.54      9.46 o 
  -5   5   6      531.40      535.68     15.45 o 
  -4   5   6      392.28      360.72     12.43 o 
  -3   5   6       16.58       22.22      7.35 o 
  -2   5   6       11.59       22.61      6.66 o 
  -1   5   6     2708.44     2767.77     27.25 o 
   0   5   6      837.00      948.28     16.67 o 
   1   5   6     1412.45     1547.10     21.04 o 
   2   5   6     3243.21     3336.05     31.80 o 
   3   5   6      396.62      461.86     13.91 o 
   4   5   6       65.73       88.47      8.83 o 
   5   5   6     1602.12     1545.76     26.22 o 
   6   5   6      337.73      346.70     15.10 o 
   7   5   6      470.02      488.53     17.96 o 
   8   5   6       43.70       48.71     11.68 o 
   9   5   6       47.57       78.61     13.73 o 
  10   5   6       14.62       -4.56     12.42 o 
 -12   6   6        1.11      -12.36     12.36 o 
 -11   6   6       10.33       14.01     12.59 o 
 -10   6   6       85.50       68.53     14.70 o 
  -9   6   6       64.35       87.62     12.99 o 
  -8   6   6     1531.92     1614.56     30.72 o 
  -7   6   6        5.44       -2.34      9.74 o 
  -6   6   6      136.93      150.93     11.68 o 
  -5   6   6      699.60      724.63     18.08 o 
  -4   6   6      540.12      522.36     15.06 o 
  -3   6   6     1822.20     1781.95     24.19 o 
  -2   6   6      272.98      236.32     10.60 o 
  -1   6   6      490.81      495.02     13.52 o 
   0   6   6       15.36        9.23      6.84 o 
   1   6   6      128.07      127.52      9.46 o 
   2   6   6      479.58      502.32     14.20 o 
   3   6   6        0.97        6.38      7.41 o 
   4   6   6        7.10       34.98      8.49 o 
   5   6   6      413.88      418.81     15.51 o 
   6   6   6        0.34       -0.57      9.23 o 
   7   6   6       72.75       83.52     11.96 o 
   8   6   6        2.13        7.80     10.94 o 
   9   6   6       63.32       62.49     13.44 o 
  10   6   6       16.30        7.58     13.33 o 
 -12   7   6        8.91        6.84     13.50 o 
 -11   7   6        2.97      -11.73     11.73 o 
 -10   7   6       18.99       60.04     12.59 o 
  -9   7   6      133.56      124.66     14.41 o 
  -8   7   6        4.14       22.16     11.73 o 
  -7   7   6     1777.58     1744.67     30.45 o 
  -6   7   6     1502.27     1478.72     26.67 o 
  -5   7   6      338.37      359.37     14.36 o 
  -4   7   6      654.11      622.20     16.60 o 
  -3   7   6      604.79      586.48     15.80 o 
  -2   7   6       11.15       23.47      7.58 o 
  -1   7   6        0.39       -6.89      6.89 o 
   0   7   6       11.43       -4.96      6.84 o 
   1   7   6      198.66      177.46     10.14 o 
   2   7   6      550.69      589.04     15.51 o 
   3   7   6      514.09      510.38     15.68 o 
   4   7   6      322.40      313.82     13.74 o 
   5   7   6       29.03       22.62      9.68 o 
   6   7   6       55.74       47.97     10.82 o 
   7   7   6       25.37       46.37     10.65 o 
   8   7   6       93.72      101.80     13.39 o 
   9   7   6        0.02      -12.82     12.82 o 
  10   7   6       14.75       50.47     14.07 o 
 -12   8   6        0.93       18.68     13.10 o 
 -11   8   6        9.53      -12.87     12.87 o 
 -10   8   6       23.30        2.96     12.65 o 
  -9   8   6      347.98      369.63     18.98 o 
  -8   8   6       98.38       87.96     13.16 o 
  -7   8   6      722.43      688.01     21.50 o 
  -6   8   6       76.43       92.52     11.28 o 
  -5   8   6      100.41       89.50     10.77 o 
  -4   8   6      467.17      467.61     15.68 o 
  -3   8   6       93.56       79.82      9.40 o 
  -2   8   6      124.19      131.10      9.91 o 
  -1   8   6      293.07      306.64     12.37 o 
   0   8   6        4.56       -1.25      7.23 o 
   1   8   6        5.34       12.42      7.58 o 
   2   8   6        0.43       -8.09      8.09 o 
   3   8   6       37.19       26.38      8.94 o 
   4   8   6      564.88      536.54     17.33 o 
   5   8   6      125.72      125.29     11.68 o 
   6   8   6        6.48       30.99     10.37 o 
   7   8   6      122.44      108.82     13.33 o 
   8   8   6        3.92        1.08     12.53 o 
   9   8   6        2.91       -1.31     12.13 o 
  10   8   6        1.06       29.22     12.30 o 
 -12   9   6       12.09       21.42     15.04 o 
 -11   9   6        5.60      -13.22     13.22 o 
 -10   9   6      162.15      167.67     17.26 o 
  -9   9   6      324.95      313.43     18.81 o 
  -8   9   6        2.23       16.46     11.51 o 
  -7   9   6      582.79      572.90     20.64 o 
  -6   9   6      331.49      353.01     16.87 o 
  -5   9   6       10.10       -8.94      8.94 o 
  -4   9   6      380.75      369.59     15.50 o 
  -3   9   6        0.56       -6.84      8.03 o 
  -2   9   6       22.62       22.50      8.37 o 
  -1   9   6      865.66      965.16     20.37 o 
   0   9   6       48.11       29.17      8.55 o 
   1   9   6      493.02      550.53     16.42 o 
   2   9   6       10.43       -1.37      8.15 o 
   3   9   6       23.19       17.20      8.94 o 
   4   9   6        3.71       31.50      9.97 o 
   5   9   6        8.29       -9.51      9.51 o 
   6   9   6      397.51      383.41     17.33 o 
   7   9   6      172.90      204.26     15.21 o 
   8   9   6      441.18      449.01     21.43 o 
   9   9   6       16.51       27.57     13.39 o 
  10   9   6       12.47       69.89     14.75 o 
 -11  10   6       21.37       18.74     14.64 o 
 -10  10   6       20.03       15.89     12.70 o 
  -9  10   6       25.48       24.67     12.93 o 
  -8  10   6      619.38      587.54     22.18 o 
  -7  10   6       56.13       92.29     12.76 o 
  -6  10   6      241.03      212.03     14.64 o 
  -5  10   6      131.34      100.50     12.19 o 
  -4  10   6       29.22       15.04      9.80 o 
  -3  10   6      382.92      396.26     15.50 o 
  -2  10   6      229.66      274.84     13.45 o 
  -1  10   6      123.54      138.90     10.83 o 
   0  10   6      959.28     1021.23     22.20 o 
   1  10   6      330.94      336.95     14.70 o 
   2  10   6       37.74       39.02      9.46 o 
   3  10   6       14.58       15.72      9.51 o 
   4  10   6      165.77      165.63     13.28 o 
   5  10   6       49.03       51.67     11.79 o 
   6  10   6       57.03       65.74     12.59 o 
   7  10   6      167.10      158.05     16.24 o 
   8  10   6       28.27       27.06     13.44 o 
   9  10   6      130.69      149.72     16.24 o 
  10  10   6        0.05       -4.27     13.67 o 
 -11  11   6        6.11       10.88     13.84 o 
 -10  11   6       18.09        5.75     13.50 o 
  -9  11   6       14.03       28.60     12.30 o 
  -8  11   6        5.24      -12.08     12.08 o 
  -7  11   6       10.94       30.08     12.13 o 
  -6  11   6      166.12      113.95     14.36 o 
  -5  11   6       16.11       26.89     11.22 o 
  -4  11   6      165.49      146.15     12.88 o 
  -3  11   6       12.59       -6.21      9.23 o 
  -2  11   6      306.38      305.58     15.50 o 
  -1  11   6      122.24      105.69     11.22 o 
   0  11   6      120.61      123.58     12.59 o 
   1  11   6      491.32      498.70     17.50 o 
   2  11   6      497.20      490.78     18.24 o 
   3  11   6       45.47       73.89     11.39 o 
   4  11   6       38.97       69.84     12.25 o 
   5  11   6      185.65      158.51     14.64 o 
   6  11   6       28.19       53.55     12.36 o 
   7  11   6        1.20       11.73     12.93 o 
   8  11   6      136.75      155.02     16.52 o 
   9  11   6       30.62       26.55     14.58 o 
  10  11   6        4.90       15.15     15.04 o 
 -10  12   6        0.09       10.71     13.56 o 
  -9  12   6        6.61      -12.47     12.47 o 
  -8  12   6       36.72       22.50     13.10 o 
  -7  12   6       20.68       25.86     12.42 o 
  -6  12   6       15.85       20.79     11.56 o 
  -5  12   6       69.52       50.93     12.82 o 
  -4  12   6        2.90        2.39     10.37 o 
  -3  12   6      318.93      276.51     16.07 o 
  -2  12   6        2.87       -9.85      9.85 o 
  -1  12   6      167.25      160.39     13.22 o 
   0  12   6      420.16      371.18     16.99 o 
   1  12   6       12.93       12.13     10.31 o 
   2  12   6      263.05      259.51     15.61 o 
   3  12   6      428.66      418.59     18.41 o 
   4  12   6      452.28      419.17     20.23 o 
   5  12   6        3.49       -1.37     11.62 o 
   6  12   6       37.17       44.77     12.76 o 
   7  12   6        4.97      -12.25     12.25 o 
   8  12   6        5.62       -6.27     12.65 o 
   9  12   6      161.15      177.87     18.35 o 
  -9  13   6        4.13        4.39     12.93 o 
  -8  13   6        5.97        6.38     12.53 o 
  -7  13   6      110.82      105.00     15.44 o 
  -6  13   6       28.38       10.31     12.42 o 
  -5  13   6       31.23       10.94     12.42 o 
  -4  13   6      109.90      116.79     13.90 o 
  -3  13   6       10.74       30.36     10.77 o 
  -2  13   6        2.88       18.85     10.37 o 
  -1  13   6       88.15      109.15     12.42 o 
   0  13   6       62.72       29.91     11.79 o 
   1  13   6      114.95      142.03     13.73 o 
   2  13   6      979.82      931.31     25.67 o 
   3  13   6        2.90        1.82     11.56 o 
   4  13   6      239.34      267.69     17.09 o 
   5  13   6        8.96       18.34     12.02 o 
   6  13   6        4.84       22.61     11.91 o 
   7  13   6       36.24       28.88     13.33 o 
   8  13   6       67.26       66.08     15.84 o 
  -9  14   6       43.25       83.68     15.67 o 
  -8  14   6        0.56      -11.96     11.96 o 
  -7  14   6       43.88       64.54     13.84 o 
  -6  14   6      179.48      189.04     16.47 o 
  -5  14   6       34.67       39.19     13.50 o 
  -4  14   6      198.88      164.95     15.90 o 
  -3  14   6       80.04       59.93     12.82 o 
  -2  14   6      289.34      255.86     16.70 o 
  -1  14   6       11.80       30.82     11.85 o 
   0  14   6       68.13       67.51     12.53 o 
   1  14   6      108.42      117.64     13.62 o 
   2  14   6       80.98      101.80     13.33 o 
   3  14   6       52.83       37.54     13.67 o 
   4  14   6      119.17      121.01     15.10 o 
   5  14   6        0.11       24.44     12.65 o 
   6  14   6       18.03       39.36     13.79 o 
   7  14   6        3.36      -13.73     13.90 o 
   8  14   6       53.64       64.71     15.32 o 
  -8  15   6       41.09       45.57     15.04 o 
  -7  15   6        6.29       -1.14     12.99 o 
  -6  15   6        6.51       10.60     12.87 o 
  -5  15   6       29.19       -1.42     12.70 o 
  -4  15   6        0.18       -0.28     11.85 o 
  -3  15   6       27.15       47.11     12.76 o 
  -2  15   6       43.45       65.40     12.76 o 
  -1  15   6       42.68       36.97     12.65 o 
   0  15   6      100.32      111.83     14.30 o 
   1  15   6      108.10      115.14     14.47 o 
   2  15   6       49.41       34.75     13.27 o 
   3  15   6      407.50      496.17     21.54 o 
   4  15   6       34.25       39.65     14.64 o 
   5  15   6        0.67        3.19     13.27 o 
   6  15   6        0.00       -1.88     13.44 o 
   7  15   6       42.71       33.84     15.49 o 
  -7  16   6       42.43       48.88     15.61 o 
  -6  16   6       96.94      136.27     15.95 o 
  -5  16   6       14.62       50.87     13.33 o 
  -4  16   6       12.46       46.37     13.61 o 
  -3  16   6      118.68      130.06     15.61 o 
  -2  16   6       46.77       76.56     13.73 o 
  -1  16   6      107.27      136.90     15.15 o 
   0  16   6       14.97      -12.93     12.93 o 
   1  16   6       27.50        6.61     12.53 o 
   2  16   6       81.51       70.81     14.70 o 
   3  16   6        3.23      -12.59     12.59 o 
   4  16   6       68.05      110.06     15.27 o 
   5  16   6        4.98        2.11     12.87 o 
   6  16   6       27.43       56.34     14.70 o 
  -5  17   6       50.33       22.39     15.49 o 
  -4  17   6       53.86       64.43     14.41 o 
  -3  17   6        5.81       17.72     13.22 o 
  -2  17   6       78.33       71.38     13.56 o 
  -1  17   6        7.03        8.94     12.30 o 
   0  17   6        0.01       -4.44     12.13 o 
   1  17   6       12.01       34.98     13.44 o 
   2  17   6        9.35       -9.68     13.61 o 
   3  17   6        7.88       -8.54     13.67 o 
   4  17   6       28.30       10.31     14.18 o 
  -3  18   6       31.87       52.18     14.64 o 
  -2  18   6        3.16       29.56     13.04 o 
  -1  18   6       14.20      -11.85     13.56 o 
   0  18   6       33.60       51.72     14.47 o 
   1  18   6        5.30      -13.96     13.96 o 
   2  18   6        5.35        6.61     13.61 o 
 -13   1   7       21.29       39.36     14.87 o 
 -12   1   7        7.01       15.95     12.30 o 
 -11   1   7        4.56       29.39     11.91 o 
 -10   1   7      217.12      186.55     14.76 o 
  -9   1   7       70.35       52.87     11.79 o 
  -8   1   7        1.76        2.62      9.11 o 
  -7   1   7      358.25      387.02     14.71 o 
  -6   1   7      584.89      614.31     16.42 o 
  -5   1   7     1030.51     1091.88     19.81 o 
  -4   1   7     2171.92     2198.92     25.77 o 
  -3   1   7      160.13      165.20      8.72 o 
  -2   1   7      550.96      530.76     12.38 o 
  -1   1   7     2836.99     2518.80     24.18 o 
   0   1   7      791.55      688.06     13.36 o 
   1   1   7      205.50      206.15      9.06 o 
   2   1   7      584.65      668.79     14.38 o 
   3   1   7      220.28      240.05     10.26 o 
   4   1   7      649.93      690.66     16.37 o 
   5   1   7       37.12       28.20      8.49 o 
   6   1   7       43.50        9.40      8.89 o 
   7   1   7      163.62      171.96     12.76 o 
   8   1   7        1.74        6.15     10.77 o 
   9   1   7       90.95      112.00     13.62 o 
  10   1   7       20.72       40.16     13.79 o 
  11   1   7        8.08       17.77     14.47 o 
 -13   2   7       11.04       25.98     13.67 o 
 -12   2   7       32.94       -1.82     12.87 o 
 -11   2   7       37.48       15.61     11.96 o 
 -10   2   7       44.82        2.73     11.17 o 
  -9   2   7      398.76      383.93     17.38 o 
  -8   2   7        6.26        2.16      8.54 o 
  -7   2   7        0.25       26.72      8.32 o 
  -6   2   7       29.49        4.67      8.26 o 
  -5   2   7      127.66      101.82      9.52 o 
  -4   2   7       56.17       62.89      7.52 o 
  -3   2   7      571.38      595.91     13.81 o 
  -2   2   7        3.59       11.05      5.81 o 
  -1   2   7     1239.79     1242.50     17.78 o 
   0   2   7     2767.85     2786.41     26.30 o 
   1   2   7      472.07      515.38     12.43 o 
   2   2   7     2741.33     2907.87     28.74 o 
   3   2   7      231.99      268.61     11.23 o 
   4   2   7        9.95        4.78      7.12 o 
   5   2   7        7.70        2.34      8.03 o 
   6   2   7      251.13      273.71     13.34 o 
   7   2   7      731.06      721.81     20.59 o 
   8   2   7      277.57      240.36     15.96 o 
   9   2   7        3.73       20.91     11.96 o 
  10   2   7       31.35       52.86     13.61 o 
  11   2   7       16.28      -14.13     14.13 o 
 -13   3   7       12.01       31.73     14.18 o 
 -12   3   7       19.97        8.60     12.99 o 
 -11   3   7       92.62       66.25     13.56 o 
 -10   3   7      111.06       89.62     14.07 o 
  -9   3   7      786.80      718.56     22.30 o 
  -8   3   7       39.19       57.65     10.60 o 
  -7   3   7      134.14      164.77     12.02 o 
  -6   3   7       31.94       41.64      9.11 o 
  -5   3   7       60.86       56.51      8.15 o 
  -4   3   7      622.04      654.07     15.29 o 
  -3   3   7      162.41      195.23      9.80 o 
  -2   3   7        0.40       -2.91      5.92 o 
  -1   3   7      341.92      350.02     11.00 o 
   0   3   7      515.15      583.55     13.23 o 
   1   3   7       63.13       66.14      7.75 o 
   2   3   7     1608.98     1522.78     21.62 o 
   3   3   7      263.21      253.63     11.11 o 
   4   3   7      946.88      963.97     19.69 o 
   5   3   7       10.21        7.75      8.09 o 
   6   3   7       52.61       49.45      9.51 o 
   7   3   7      300.61      296.00     15.27 o 
   8   3   7      102.29      118.61     13.27 o 
   9   3   7      386.85      347.77     18.92 o 
  10   3   7        1.34       -5.30     12.13 o 
 -13   4   7       12.96      -13.90     13.90 o 
 -12   4   7        2.19      -11.85     11.85 o 
 -11   4   7        6.76        9.17     11.73 o 
 -10   4   7       10.47       38.39     11.73 o 
  -9   4   7      320.79      303.98     16.36 o 
  -8   4   7        0.32       14.18      9.34 o 
  -7   4   7     2063.34     2154.15     31.67 o 
  -6   4   7     1042.44     1053.23     21.86 o 
  -5   4   7       26.78       13.39      8.09 o 
  -4   4   7       18.56       32.70      7.92 o 
  -3   4   7       55.92       55.89      7.69 o 
  -2   4   7      251.60      239.34     10.43 o 
  -1   4   7      635.42      692.09     14.61 o 
   0   4   7     1899.75     1929.18     23.30 o 
   1   4   7      527.04      529.70     13.75 o 
   2   4   7      450.81      455.21     13.17 o 
   3   4   7      225.12      208.41     11.06 o 
   4   4   7      313.26      324.77     12.82 o 
   5   4   7      471.62      439.73     16.08 o 
   6   4   7      396.16      399.00     15.96 o 
   7   4   7      141.39      126.88     12.65 o 
   8   4   7      296.36      270.74     16.75 o 
   9   4   7      215.41      166.66     15.73 o 
  10   4   7        0.57       -7.80     12.42 o 
 -13   5   7       79.94      125.44     16.98 o 
 -12   5   7        6.35       21.59     13.73 o 
 -11   5   7        4.69      -11.62     11.62 o 
 -10   5   7        5.02       -7.06     11.68 o 
  -9   5   7      216.38      221.14     15.27 o 
  -8   5   7        8.64       22.27     10.54 o 
  -7   5   7       54.12       65.68     10.54 o 
  -6   5   7      235.73      258.43     13.33 o 
  -5   5   7       97.40      106.82      9.80 o 
  -4   5   7      237.86      251.39     11.63 o 
  -3   5   7     1005.42      932.64     18.04 o 
  -2   5   7     4126.53     4562.27     37.10 o 
  -1   5   7     3086.34     3109.45     30.53 o 
   0   5   7      368.71      411.63     12.26 o 
   1   5   7       88.60       79.14      8.49 o 
   2   5   7      817.16      784.30     16.89 o 
   3   5   7       20.27       21.48      7.75 o 
   4   5   7     1056.93     1091.09     21.52 o 
   5   5   7      874.18      922.16     21.34 o 
   6   5   7      205.79      232.37     13.73 o 
   7   5   7        9.83       -8.83     10.03 o 
   8   5   7        0.60      -10.54     10.54 o 
   9   5   7        1.92       -7.18     13.39 o 
  10   5   7       72.52      109.32     14.87 o 
 -12   6   7        0.94        1.65     12.87 o 
 -11   6   7        9.27      -12.25     12.25 o 
 -10   6   7        2.88        7.01     11.68 o 
  -9   6   7      240.10      263.54     16.47 o 
  -8   6   7     2119.31     2046.24     34.69 o 
  -7   6   7     1470.66     1476.93     28.83 o 
  -6   6   7       14.68        4.50      9.11 o 
  -5   6   7      631.05      596.18     17.28 o 
  -4   6   7      166.55      177.55     10.66 o 
  -3   6   7      262.54      235.78     11.57 o 
  -2   6   7     2064.29     2238.93     27.41 o 
  -1   6   7      237.66      181.07     10.32 o 
   0   6   7     2497.45     2595.66     29.04 o 
   1   6   7      813.91      709.41     16.43 o 
   2   6   7       66.75       64.03      8.26 o 
   3   6   7        0.43        7.63      7.58 o 
   4   6   7       55.44       63.06      9.74 o 
   5   6   7       33.98       37.60      9.06 o 
   6   6   7       61.07       60.33     10.65 o 
   7   6   7      101.52      109.16     13.10 o 
   8   6   7       79.11       85.85     13.33 o 
   9   6   7       95.22       91.49     14.53 o 
  10   6   7       79.57       85.11     14.93 o 
 -12   7   7        0.21        8.83     13.50 o 
 -11   7   7      122.91      147.95     16.81 o 
 -10   7   7       48.38       55.48     13.27 o 
  -9   7   7      752.11      733.63     24.35 o 
  -8   7   7      683.04      656.12     22.01 o 
  -7   7   7      528.35      489.82     19.04 o 
  -6   7   7       53.70       43.64     10.54 o 
  -5   7   7      122.13      117.99     10.65 o 
  -4   7   7        5.61       -7.63      7.63 o 
  -3   7   7      389.40      413.07     14.59 o 
  -2   7   7     1804.14     1793.92     25.61 o 
  -1   7   7       51.46       80.78      8.49 o 
   0   7   7      131.69      114.81      9.40 o 
   1   7   7      133.91      125.64      9.74 o 
   2   7   7       69.17       85.97      9.34 o 
   3   7   7      121.65      116.86     10.77 o 
   4   7   7       99.25      106.94     10.48 o 
   5   7   7        1.44       -9.46      9.46 o 
   6   7   7       80.41       68.42     11.22 o 
   7   7   7        2.51       61.75     11.28 o 
   8   7   7       86.29       55.43     13.79 o 
   9   7   7      269.43      222.97     17.61 o 
  10   7   7        2.23       28.25     13.22 o 
 -12   8   7        7.83       24.66     13.78 o 
 -11   8   7       87.97       72.86     15.55 o 
 -10   8   7       77.71       76.28     14.13 o 
  -9   8   7       52.65       41.36     13.73 o 
  -8   8   7       69.24      106.64     13.62 o 
  -7   8   7      331.60      267.34     16.41 o 
  -6   8   7      231.79      199.16     13.90 o 
  -5   8   7       65.41       42.27      9.80 o 
  -4   8   7       70.26      102.60     10.65 o 
  -3   8   7       39.62       45.80      9.00 o 
  -2   8   7      582.33      578.24     16.77 o 
  -1   8   7      164.78      146.50     10.43 o 
   0   8   7      661.19      657.05     17.11 o 
   1   8   7      199.94      192.95     11.51 o 
   2   8   7       20.44       48.42      8.60 o 
   3   8   7       45.31       54.12      9.29 o 
   4   8   7       57.73       72.75     10.08 o 
   5   8   7       27.88       16.23      9.68 o 
   6   8   7       91.29       84.54     12.70 o 
   7   8   7       88.00       99.64     13.67 o 
   8   8   7      157.40      162.49     15.90 o 
   9   8   7        4.52       -1.88     12.59 o 
  10   8   7       23.87        5.41     13.50 o 
 -11   9   7        5.87      -11.85     12.65 o 
 -10   9   7        2.26       -6.55     13.27 o 
  -9   9   7      128.61      109.84     15.44 o 
  -8   9   7        3.36      -11.91     11.91 o 
  -7   9   7      252.23      236.37     15.61 o 
  -6   9   7      509.05      484.84     18.70 o 
  -5   9   7      669.36      696.31     20.07 o 
  -4   9   7       13.91       26.66      8.89 o 
  -3   9   7       99.47       75.55     10.54 o 
  -2   9   7      118.60      109.50     10.37 o 
  -1   9   7      249.56      244.82     12.88 o 
   0   9   7      184.03      181.09     11.74 o 
   1   9   7      758.22      731.81     19.11 o 
   2   9   7       36.04       37.60      9.34 o 
   3   9   7      104.38       98.56     10.94 o 
   4   9   7      330.27      319.44     15.44 o 
   5   9   7       13.44       26.32     10.08 o 
   6   9   7       53.37       47.45     11.85 o 
   7   9   7        5.15       11.62     11.45 o 
   8   9   7        9.05       -8.89     12.82 o 
   9   9   7       47.79       38.62     14.70 o 
  10   9   7        8.00       22.90     14.35 o 
 -11  10   7       21.18       -3.76     13.16 o 
 -10  10   7       13.04       -4.90     12.59 o 
  -9  10   7        8.51       52.46     13.84 o 
  -8  10   7       61.53       63.80     13.44 o 
  -7  10   7       98.20       98.50     13.90 o 
  -6  10   7      911.94      896.69     25.21 o 
  -5  10   7       26.20       11.79     10.77 o 
  -4  10   7       91.59       95.94     11.74 o 
  -3  10   7        5.93       15.95      9.06 o 
  -2  10   7        0.21       -1.65      8.83 o 
  -1  10   7      314.56      327.54     14.31 o 
   0  10   7       46.18       48.48     10.14 o 
   1  10   7        0.00       -9.46      9.46 o 
   2  10   7        0.02       10.77      9.17 o 
   3  10   7      253.59      246.80     14.30 o 
   4  10   7      150.69      161.18     12.65 o 
   5  10   7      128.07      126.14     14.02 o 
   6  10   7        2.39       17.20     11.28 o 
   7  10   7       22.13       63.69     13.16 o 
   8  10   7        0.55       -0.11     12.19 o 
   9  10   7       37.12       64.65     14.01 o 
  10  10   7        1.89       35.03     14.58 o 
 -10  11   7       27.90      -13.16     13.16 o 
  -9  11   7       13.45       21.87     13.33 o 
  -8  11   7      137.35      102.95     14.64 o 
  -7  11   7       24.94       -9.51     12.25 o 
  -6  11   7       20.16        0.80     11.91 o 
  -5  11   7       46.68       44.15     11.74 o 
  -4  11   7      308.66      280.78     15.61 o 
  -3  11   7       90.86       79.07     11.28 o 
  -2  11   7       98.28       51.50     11.00 o 
  -1  11   7       99.90      112.23     12.36 o 
   0  11   7      644.41      659.44     19.73 o 
   1  11   7      276.27      301.40     14.99 o 
   2  11   7       13.29       28.99     11.22 o 
   3  11   7     1510.96     1549.78     30.37 o 
   4  11   7      168.92      177.71     14.76 o 
   5  11   7       21.11       67.16     12.48 o 
   6  11   7      236.84      276.64     17.38 o 
   7  11   7       39.23       31.22     12.82 o 
   8  11   7      104.57      114.34     16.01 o 
   9  11   7        2.66       11.79     13.84 o 
 -10  12   7        0.49      -13.16     13.16 o 
  -9  12   7       17.97       20.28     13.10 o 
  -8  12   7       59.45       46.03     13.50 o 
  -7  12   7        2.89       10.60     12.36 o 
  -6  12   7       59.69       62.55     13.22 o 
  -5  12   7        0.26        5.70     10.88 o 
  -4  12   7       90.98      103.40     12.13 o 
  -3  12   7      528.66      471.16     18.58 o 
  -2  12   7      226.24      204.68     14.30 o 
  -1  12   7     1172.64     1196.66     26.76 o 
   0  12   7      453.08      439.42     17.84 o 
   1  12   7        0.85       12.36     10.31 o 
   2  12   7      235.49      231.57     15.10 o 
   3  12   7       16.53       31.22     12.19 o 
   4  12   7      112.63      143.40     14.30 o 
   5  12   7       52.27       65.17     13.16 o 
   6  12   7      137.07      178.49     15.61 o 
   7  12   7       10.47       19.42     13.22 o 
   8  12   7       20.11       -2.79     13.73 o 
   9  12   7       84.30       87.96     17.55 o 
  -9  13   7       52.70       59.87     14.70 o 
  -8  13   7        6.06       16.97     12.93 o 
  -7  13   7       11.79       18.29     12.59 o 
  -6  13   7       54.09       41.30     13.79 o 
  -5  13   7       72.26       97.02     12.87 o 
  -4  13   7       75.79       76.85     12.99 o 
  -3  13   7       76.05       69.05     12.31 o 
  -2  13   7       24.55       16.75     10.94 o 
  -1  13   7        4.19        5.24     10.54 o 
   0  13   7        2.74       20.56     10.77 o 
   1  13   7      122.81      123.74     13.79 o 
   2  13   7      279.47      258.94     17.55 o 
   3  13   7      372.72      353.69     18.64 o 
   4  13   7       14.23       31.84     11.73 o 
   5  13   7       24.54       -4.44     11.96 o 
   6  13   7       40.48        8.43     12.87 o 
   7  13   7        7.40        8.20     12.70 o 
   8  13   7        3.59      -12.99     13.22 o 
  -8  14   7        5.05       11.34     13.50 o 
  -7  14   7      122.52       95.25     15.04 o 
  -6  14   7        0.09      -11.56     11.56 o 
  -5  14   7      142.00      139.35     15.27 o 
  -4  14   7      121.74      124.20     14.41 o 
  -3  14   7        7.84       21.47     11.62 o 
  -2  14   7       36.77       40.96     11.39 o 
  -1  14   7        5.51       11.45     11.28 o 
   0  14   7      410.59      415.26     19.04 o 
   1  14   7        2.95       19.71     12.02 o 
   2  14   7        0.85        1.20     11.85 o 
   3  14   7      235.68      234.58     17.26 o 
   4  14   7       61.08      102.08     14.58 o 
   5  14   7       63.92       60.04     14.13 o 
   6  14   7        8.60       27.68     12.82 o 
   7  14   7       43.67       42.78     14.64 o 
  -8  15   7        5.60        6.38     14.41 o 
  -7  15   7        3.04       16.92     13.84 o 
  -6  15   7        6.26      -13.04     13.04 o 
  -5  15   7        3.11       28.20     13.10 o 
  -4  15   7        0.12      -10.82     10.82 o 
  -3  15   7       25.03       35.55     12.48 o 
  -2  15   7       42.79       37.77     12.53 o 
  -1  15   7        2.26        9.11     11.96 o 
   0  15   7      164.03      163.35     15.78 o 
   1  15   7       45.07       70.98     13.05 o 
   2  15   7        0.90      -11.96     11.96 o 
   3  15   7       27.07       23.64     13.04 o 
   4  15   7        4.34       21.93     13.61 o 
   5  15   7        0.26       -2.56     12.02 o 
   6  15   7       11.60       14.70     13.10 o 
  -6  16   7      100.40       67.22     16.35 o 
  -5  16   7       72.07       88.87     14.87 o 
  -4  16   7        3.75       16.12     12.93 o 
  -3  16   7        9.63       25.75     12.76 o 
  -2  16   7        0.05      -11.39     11.39 o 
  -1  16   7       30.21       28.14     14.36 o 
   0  16   7        0.06       28.48     12.76 o 
   1  16   7        0.53      -12.76     12.76 o 
   2  16   7        0.77       17.77     12.76 o 
   3  16   7        3.28       17.03     12.30 o 
   4  16   7        0.08        3.93     14.64 o 
   5  16   7        0.03      -12.93     12.93 o 
  -5  17   7        0.38      -12.93     12.93 o 
  -4  17   7        8.81       59.30     14.30 o 
  -3  17   7       47.00       94.96     15.49 o 
  -2  17   7        8.33      -12.93     12.93 o 
  -1  17   7       39.20       39.02     13.33 o 
   0  17   7        8.58        3.99     13.90 o 
   1  17   7        6.38       -5.18     13.22 o 
   2  17   7       54.18       54.97     15.10 o 
   3  17   7       23.21       27.80     14.18 o 
   4  17   7       33.21       55.71     15.78 o 
  -3  18   7       15.78        0.34     13.56 o 
  -2  18   7        5.87       13.56     13.96 o 
  -1  18   7        3.93        4.27     13.39 o 
   0  18   7        1.43        5.35     13.78 o 
   1  18   7       18.90       26.72     13.90 o 
 -13   0   8        8.66      -12.53     12.53 o 
 -12   0   8        0.70       51.61     12.13 o 
 -11   0   8        8.92       35.43     12.99 o 
 -10   0   8      571.57      511.58     21.21 o 
  -9   0   8        2.60       36.40     10.25 o 
  -8   0   8      145.00      126.83     12.53 o 
  -7   0   8      179.59      149.74     11.79 o 
  -6   0   8      441.44      426.09     15.11 o 
  -5   0   8      335.44      332.44     12.83 o 
  -4   0   8      354.78      357.78     12.37 o 
  -3   0   8      322.44      344.10     11.74 o 
  -2   0   8      642.78      656.50     14.26 o 
  -1   0   8      465.08      505.71     12.43 o 
   0   0   8        0.22       -0.23      6.32 o 
   1   0   8     8805.29     8594.57     49.89 o 
   2   0   8     5006.41     5007.56     39.31 o 
   3   0   8      399.38      433.29     13.51 o 
   4   0   8      113.83      156.74     10.43 o 
   5   0   8      199.48      189.41     11.17 o 
   6   0   8       15.75       10.65      8.83 o 
   7   0   8      116.97      110.13     12.14 o 
   8   0   8      266.75      247.82     16.18 o 
   9   0   8       14.83       -2.96     11.91 o 
  10   0   8       86.01       82.09     14.87 o 
  11   0   8       30.87       31.62     14.13 o 
 -13   1   8        4.80       35.37     13.22 o 
 -12   1   8        0.67       12.08     13.33 o 
 -11   1   8      287.93      240.75     18.01 o 
 -10   1   8        2.82       44.54     11.51 o 
  -9   1   8        5.44       -9.34      9.34 o 
  -8   1   8      157.42      148.25     12.42 o 
  -7   1   8       56.31       37.77      9.11 o 
  -6   1   8        0.00        7.92      7.41 o 
  -5   1   8      498.64      498.65     14.71 o 
  -4   1   8      824.45      839.53     17.18 o 
  -3   1   8      369.27      384.67     11.92 o 
  -2   1   8        0.00       -6.66      6.66 o 
  -1   1   8      611.31      660.80     14.09 o 
   0   1   8     1717.69     1850.18     22.54 o 
   1   1   8     5403.04     5593.15     39.83 o 
   2   1   8     1171.94     1284.44     20.39 o 
   3   1   8       25.86       37.83      7.29 o 
   4   1   8      507.44      502.92     15.45 o 
   5   1   8        2.05       23.92      8.54 o 
   6   1   8       27.80       24.95      9.29 o 
   7   1   8       90.96      100.21     11.79 o 
   8   1   8       46.14       55.09     12.70 o 
   9   1   8       89.35      111.32     14.70 o 
  10   1   8        5.40       -1.71     12.70 o 
  11   1   8       72.68       62.38     15.15 o 
 -13   2   8        8.45       13.44     13.44 o 
 -12   2   8       41.70       34.24     13.79 o 
 -11   2   8        0.33       11.56     12.13 o 
 -10   2   8       63.09       47.51     12.99 o 
  -9   2   8       21.32        3.19     10.71 o 
  -8   2   8       13.34        9.85      9.68 o 
  -7   2   8       27.31       28.25      8.89 o 
  -6   2   8      269.92      315.79     13.51 o 
  -5   2   8       63.44       60.79      9.17 o 
  -4   2   8      136.81      151.22      9.29 o 
  -3   2   8     1721.20     1858.32     23.96 o 
  -2   2   8     1280.02     1262.32     19.26 o 
  -1   2   8       86.48       82.73      7.41 o 
   0   2   8     2460.57     2294.63     25.74 o 
   1   2   8       39.25       48.48      7.86 o 
   2   2   8        6.97        4.61      6.72 o 
   3   2   8     2390.84     2632.78     30.74 o 
   4   2   8      877.31      899.67     19.34 o 
   5   2   8        8.25       17.03      8.49 o 
   6   2   8        6.11       -8.54      8.60 o 
   7   2   8        5.94       -5.30     10.37 o 
   8   2   8      161.18      183.40     14.30 o 
   9   2   8        0.00      -10.25     12.13 o 
  10   2   8       27.35       20.11     13.22 o 
  11   2   8        0.01        2.11     13.04 o 
 -13   3   8       12.13       -6.04     13.04 o 
 -12   3   8       27.70       41.24     13.22 o 
 -11   3   8       24.00       13.96     12.30 o 
 -10   3   8       57.76       66.76     13.10 o 
  -9   3   8        0.09      -10.82     10.82 o 
  -8   3   8      402.63      376.59     16.93 o 
  -7   3   8      318.92      306.74     14.88 o 
  -6   3   8      216.02      190.16     12.31 o 
  -5   3   8      437.26      432.72     14.77 o 
  -4   3   8      438.47      501.97     14.25 o 
  -3   3   8     1341.88     1425.70     21.60 o 
  -2   3   8       20.76       25.86      6.49 o 
  -1   3   8     4703.94     4871.17     37.28 o 
   0   3   8      361.57      336.77     11.35 o 
   1   3   8      294.18      287.06     11.46 o 
   2   3   8      880.55      838.71     17.29 o 
   3   3   8     4419.83     4454.50     39.66 o 
   4   3   8     2039.19     1969.41     28.88 o 
   5   3   8      134.40      104.55     10.54 o 
   6   3   8       69.27       85.62     10.99 o 
   7   3   8       62.74       49.73     11.34 o 
   8   3   8       78.15       72.81     13.50 o 
   9   3   8       28.54        4.84     11.96 o 
  10   3   8      174.59      174.85     17.21 o 
 -13   4   8        6.52       33.84     14.35 o 
 -12   4   8       39.92       48.99     13.84 o 
 -11   4   8        0.02      -10.99     10.99 o 
 -10   4   8       55.45       24.95     13.16 o 
  -9   4   8       15.00       -1.37     10.77 o 
  -8   4   8      804.81      798.57     22.41 o 
  -7   4   8      103.54      108.13     11.62 o 
  -6   4   8     1308.28     1422.36     25.35 o 
  -5   4   8      136.91      134.07     10.54 o 
  -4   4   8      201.30      219.57     11.00 o 
  -3   4   8     1231.77     1326.31     21.42 o 
  -2   4   8       20.99        9.46      6.78 o 
  -1   4   8        9.92       -3.13      6.49 o 
   0   4   8       74.93       73.72      7.75 o 
   1   4   8     1972.03     1937.80     25.00 o 
   2   4   8     1074.89     1103.34     20.27 o 
   3   4   8     2349.26     2423.85     30.79 o 
   4   4   8        1.62        4.10      7.63 o 
   5   4   8        1.10       -3.19      8.49 o 
   6   4   8       49.65       15.84     10.20 o 
   7   4   8       56.11       19.71     11.34 o 
   8   4   8       41.65       30.99     12.19 o 
   9   4   8       11.62        9.00     11.91 o 
  10   4   8        2.83       26.60     12.70 o 
 -12   5   8        8.90      -13.73     13.73 o 
 -11   5   8       50.58       11.62     13.44 o 
 -10   5   8      178.96      181.30     15.10 o 
  -9   5   8       35.35       52.41     12.13 o 
  -8   5   8        0.83       -3.70      9.63 o 
  -7   5   8        0.17       11.05      9.68 o 
  -6   5   8       37.08       37.26      9.86 o 
  -5   5   8        2.42       -2.22      7.86 o 
  -4   5   8       25.48       29.56      7.75 o 
  -3   5   8       84.19       53.38      8.20 o 
  -2   5   8      125.44      112.87      8.72 o 
  -1   5   8       55.83       39.37      7.52 o 
   0   5   8        1.48       -6.44      6.44 o 
   1   5   8      890.72      910.12     18.49 o 
   2   5   8      135.52      153.44     10.26 o 
   3   5   8        1.40       -7.80      7.80 o 
   4   5   8        9.33       30.30      8.49 o 
   5   5   8        0.11        4.50      8.49 o 
   6   5   8        5.08       -9.06      9.28 o 
   7   5   8       63.74       71.78     12.13 o 
   8   5   8        0.01        8.09     10.94 o 
   9   5   8      174.42      169.73     15.90 o 
  10   5   8       21.74       46.77     14.01 o 
 -12   6   8        0.58       -2.62     13.44 o 
 -11   6   8       13.02       12.47     13.16 o 
 -10   6   8        0.48       32.07     12.08 o 
  -9   6   8       77.36       45.23     12.25 o 
  -8   6   8        7.27       36.85     12.25 o 
  -7   6   8        7.98       40.96     10.08 o 
  -6   6   8      213.72      232.26     13.11 o 
  -5   6   8      312.76      304.58     13.56 o 
  -4   6   8      102.91      106.37      9.74 o 
  -3   6   8      625.75      683.94     17.40 o 
  -2   6   8      287.66      214.53     10.94 o 
  -1   6   8      568.25      507.28     14.54 o 
   0   6   8      758.90      807.97     17.69 o 
   1   6   8       12.61        9.91      7.29 o 
   2   6   8      447.53      477.82     15.11 o 
   3   6   8        7.24       -3.76      8.26 o 
   4   6   8        0.00        4.56      8.54 o 
   5   6   8        2.44       18.51      9.34 o 
   6   6   8      135.80      134.00     12.76 o 
   7   6   8        9.66       -8.83     10.99 o 
   8   6   8       12.96       37.08     11.96 o 
   9   6   8        2.29       36.40     13.44 o 
  10   6   8        2.72      -13.78     13.78 o 
 -12   7   8        0.67        0.46     13.33 o 
 -11   7   8        1.47        7.58     12.59 o 
 -10   7   8       14.72       -9.46     12.08 o 
  -9   7   8       46.65       52.64     12.76 o 
  -8   7   8       32.81       42.89     12.02 o 
  -7   7   8      562.66      548.39     19.55 o 
  -6   7   8       42.50       22.96      9.97 o 
  -5   7   8        0.19       17.32      8.66 o 
  -4   7   8      452.30      451.79     15.39 o 
  -3   7   8       20.56       20.45      8.26 o 
  -2   7   8      689.51      629.13     17.23 o 
  -1   7   8      330.04      344.79     13.45 o 
   0   7   8     1010.94      957.66     19.75 o 
   1   7   8      181.55      162.17     10.31 o 
   2   7   8       19.25       26.32      8.49 o 
   3   7   8        8.89        9.00      8.49 o 
   4   7   8        8.74        8.72      8.83 o 
   5   7   8       85.27       69.73     10.88 o 
   6   7   8       15.44       23.01     10.82 o 
   7   7   8       17.22       39.36     12.25 o 
   8   7   8       51.28       -0.23     12.87 o 
   9   7   8        9.40        5.75     12.59 o 
  10   7   8        0.17      -12.76     12.76 o 
 -12   8   8       71.78       90.35     16.12 o 
 -11   8   8        2.66        3.25     12.70 o 
 -10   8   8       26.34       67.96     13.90 o 
  -9   8   8      225.43      203.19     16.92 o 
  -8   8   8       98.91       81.47     13.05 o 
  -7   8   8       20.86        5.24     11.34 o 
  -6   8   8      316.70      335.90     16.41 o 
  -5   8   8       10.46        4.56      9.06 o 
  -4   8   8        2.75       10.03      8.66 o 
  -3   8   8      930.48      929.22     21.17 o 
  -2   8   8      183.39      200.74     11.62 o 
  -1   8   8      441.53      471.01     15.85 o 
   0   8   8      205.97      221.50     12.08 o 
   1   8   8      140.30      156.17     11.05 o 
   2   8   8      203.31      201.95     12.42 o 
   3   8   8       86.89       87.39     10.60 o 
   4   8   8        4.71       11.56      9.23 o 
   5   8   8       76.31       70.30     11.39 o 
   6   8   8        3.84        1.25     11.91 o 
   7   8   8      293.48      307.95     18.12 o 
   8   8   8        2.05       -9.23     12.02 o 
   9   8   8        6.80        4.96     13.10 o 
  10   8   8       14.02        3.82     14.07 o 
 -11   9   8        0.30      -12.99     12.99 o 
 -10   9   8      134.04      118.61     16.52 o 
  -9   9   8      127.14       99.36     15.33 o 
  -8   9   8      736.39      744.72     25.09 o 
  -7   9   8      103.83      119.70     14.30 o 
  -6   9   8      200.43      211.45     15.27 o 
  -5   9   8      110.93      131.83     12.25 o 
  -4   9   8      321.25      325.14     15.05 o 
  -3   9   8      441.13      410.09     16.02 o 
  -2   9   8       89.67       80.84     10.48 o 
  -1   9   8      194.49      193.11     12.08 o 
   0   9   8      166.73      191.39     12.31 o 
   1   9   8        0.00       -8.26      8.26 o 
   2   9   8       94.35       94.00     10.88 o 
   3   9   8        9.70       12.36      9.23 o 
   4   9   8       94.58       72.69     11.91 o 
   5   9   8      120.42      119.01     13.27 o 
   6   9   8        0.52        0.63     11.56 o 
   7   9   8       61.28       80.32     14.58 o 
   8   9   8        6.11        9.23     13.39 o 
   9   9   8        0.00       25.97     12.70 o 
  10   9   8        4.60       19.20     13.56 o 
 -11  10   8        3.72      -12.02     13.16 o 
 -10  10   8       56.30       43.98     14.64 o 
  -9  10   8        3.82        9.97     12.76 o 
  -8  10   8        4.66        4.44     12.53 o 
  -7  10   8      219.10      234.24     16.81 o 
  -6  10   8      143.37      166.31     14.93 o 
  -5  10   8      367.89      391.77     18.07 o 
  -4  10   8      236.50      198.41     14.76 o 
  -3  10   8       96.54      100.38     11.34 o 
  -2  10   8      269.52      307.84     14.99 o 
  -1  10   8       30.05       40.50     10.14 o 
   0  10   8       21.05       21.53      8.94 o 
   1  10   8      312.49      317.10     15.05 o 
   2  10   8       11.66       -5.92      9.57 o 
   3  10   8       32.87       16.52     10.65 o 
   4  10   8       71.11       46.32     12.13 o 
   5  10   8      198.96      181.70     15.16 o 
   6  10   8       97.52      124.31     13.73 o 
   7  10   8      352.08      361.24     20.29 o 
   8  10   8        0.53       -8.15     12.42 o 
   9  10   8        6.42      -13.33     13.33 o 
 -10  11   8       10.18       -4.56     12.93 o 
  -9  11   8       11.48      -12.30     12.30 o 
  -8  11   8       29.79       81.63     13.96 o 
  -7  11   8        2.60      -11.85     12.65 o 
  -6  11   8      242.23      229.86     15.90 o 
  -5  11   8      574.10      510.17     20.35 o 
  -4  11   8      874.92      937.89     24.81 o 
  -3  11   8       15.82       21.87     10.60 o 
  -2  11   8      332.28      334.37     15.73 o 
  -1  11   8       29.59       37.37      9.80 o 
   0  11   8      379.98      327.10     16.81 o 
   1  11   8     1156.90     1099.59     25.68 o 
   2  11   8      339.51      317.67     16.36 o 
   3  11   8      119.23       82.95     12.99 o 
   4  11   8      489.93      523.33     21.15 o 
   5  11   8       52.27       17.89     12.30 o 
   6  11   8       22.70       12.02     12.53 o 
   7  11   8        5.24       18.34     12.70 o 
   8  11   8       13.76       -7.52     14.13 o 
   9  11   8        8.75       17.54     14.13 o 
 -10  12   8        5.32       22.73     14.24 o 
  -9  12   8        0.08       32.98     13.16 o 
  -8  12   8       23.73       39.42     13.50 o 
  -7  12   8      140.18      141.18     15.27 o 
  -6  12   8       36.75       -4.22     11.96 o 
  -5  12   8       31.93       20.74     12.48 o 
  -4  12   8       17.30       20.96     10.54 o 
  -3  12   8       32.40       27.57     11.17 o 
  -2  12   8      151.35      134.57     13.16 o 
  -1  12   8      139.83       96.29     12.48 o 
   0  12   8      536.93      448.93     18.87 o 
   1  12   8      243.21      246.45     15.84 o 
   2  12   8      810.39      869.73     24.24 o 
   3  12   8       68.55       66.31     13.44 o 
   4  12   8      468.11      448.91     20.46 o 
   5  12   8      161.12      151.49     15.90 o 
   6  12   8        1.25        2.51     12.02 o 
   7  12   8        3.69       16.23     13.27 o 
   8  12   8        0.66      -13.44     13.44 o 
  -9  13   8       24.03       32.64     14.18 o 
  -8  13   8       48.63       41.53     14.41 o 
  -7  13   8        2.87       13.61     13.04 o 
  -6  13   8        3.62       -5.41     12.25 o 
  -5  13   8       39.05       25.58     12.65 o 
  -4  13   8       40.82       54.57     12.19 o 
  -3  13   8        3.59      -10.37     10.77 o 
  -2  13   8        0.18        0.23     10.65 o 
  -1  13   8       85.46       86.08     12.87 o 
   0  13   8      230.20      242.00     15.67 o 
   1  13   8      114.62      123.23     14.19 o 
   2  13   8       47.40       34.69     12.53 o 
   3  13   8       21.52        2.62     11.56 o 
   4  13   8        2.16       22.27     12.59 o 
   5  13   8        7.87       13.50     12.08 o 
   6  13   8        0.04      -11.51     13.39 o 
   7  13   8       76.98      101.69     15.27 o 
   8  13   8        4.39       44.43     14.35 o 
  -8  14   8        5.13      -14.53     14.53 o 
  -7  14   8       10.45        7.35     12.99 o 
  -6  14   8        0.87      -12.02     12.02 o 
  -5  14   8        1.24       -8.49     12.08 o 
  -4  14   8        3.72        9.06     11.68 o 
  -3  14   8       12.37       39.19     11.62 o 
  -2  14   8       53.94       73.89     13.56 o 
  -1  14   8        2.22       -7.58     11.91 o 
   0  14   8        4.88       27.17     11.85 o 
   1  14   8        5.45        4.90     11.79 o 
   2  14   8        0.50       27.63     11.85 o 
   3  14   8       50.29       65.57     14.64 o 
   4  14   8        6.27       14.53     12.42 o 
   5  14   8       20.30       25.23     13.44 o 
   6  14   8        2.68      -12.82     12.82 o 
   7  14   8        6.13       -9.40     13.90 o 
  -7  15   8       12.34       31.79     14.24 o 
  -6  15   8      107.29      145.56     16.18 o 
  -5  15   8       16.54       19.48     12.65 o 
  -4  15   8        0.95      -12.25     12.25 o 
  -3  15   8      120.74      110.24     14.76 o 
  -2  15   8        0.80      -12.36     12.36 o 
  -1  15   8       99.82      113.03     14.76 o 
   0  15   8       27.55       69.84     13.10 o 
   1  15   8       22.47       67.50     12.99 o 
   2  15   8      179.77      138.51     16.52 o 
   3  15   8        1.44       40.04     12.87 o 
   4  15   8       40.67       72.29     13.44 o 
   5  15   8        3.25       39.76     14.53 o 
   6  15   8       11.66       37.31     14.41 o 
  -6  16   8       99.17       80.44     16.75 o 
  -5  16   8        0.00      -10.82     12.65 o 
  -4  16   8       15.50      -13.73     13.73 o 
  -3  16   8       56.63       71.09     13.79 o 
  -2  16   8      114.60       90.58     15.50 o 
  -1  16   8       70.23       63.58     13.73 o 
   0  16   8        6.48        6.84     12.36 o 
   1  16   8       22.55       17.66     13.44 o 
   2  16   8        4.84       26.89     13.50 o 
   3  16   8       79.74       64.77     14.98 o 
   4  16   8       29.84       11.73     13.73 o 
   5  16   8       39.10       69.04     15.72 o 
  -4  17   8        0.01       -0.46     12.59 o 
  -3  17   8        0.33       10.94     12.99 o 
  -2  17   8       30.56       50.19     13.84 o 
  -1  17   8       25.90       37.43     14.41 o 
   0  17   8       54.43       80.61     15.27 o 
   1  17   8        7.27       -5.64     12.99 o 
   2  17   8       48.43       76.05     15.04 o 
   3  17   8        3.61        0.34     14.13 o 
 -13   1   9        0.23      -12.70     12.70 o 
 -12   1   9        9.06        3.19     12.36 o 
 -11   1   9        0.49      -12.99     12.99 o 
 -10   1   9      134.51      110.70     14.41 o 
  -9   1   9       73.58       77.19     11.96 o 
  -8   1   9       21.17       31.44      9.34 o 
  -7   1   9      102.01      108.30     10.71 o 
  -6   1   9        6.21       -1.31      8.15 o 
  -5   1   9       78.72       76.17      9.17 o 
  -4   1   9       63.22       45.75      7.75 o 
  -3   1   9        0.55        5.13      6.27 o 
  -2   1   9      274.06      257.52     10.66 o 
  -1   1   9      802.30      762.05     16.04 o 
   0   1   9      628.08      628.64     14.72 o 
   1   1   9        0.24       -6.55      6.55 o 
   2   1   9      154.36      143.93      9.80 o 
   3   1   9      114.87      151.21     10.03 o 
   4   1   9      181.93      213.11     11.80 o 
   5   1   9        0.01       -4.16      8.83 o 
   6   1   9        1.66       10.71      9.46 o 
   7   1   9        0.52        8.26     10.99 o 
   8   1   9      311.77      306.76     17.78 o 
   9   1   9        3.94      -12.36     12.36 o 
  10   1   9        3.49       24.89     12.19 o 
  11   1   9       11.32       43.41     14.18 o 
 -13   2   9        0.48       13.39     13.50 o 
 -12   2   9       10.51       11.28     12.70 o 
 -11   2   9        5.42       -9.28     11.39 o 
 -10   2   9       50.64       49.16     12.59 o 
  -9   2   9      133.89      103.01     13.05 o 
  -8   2   9       26.27       32.36      9.91 o 
  -7   2   9       26.98       28.14      8.94 o 
  -6   2   9      615.70      599.27     17.68 o 
  -5   2   9      174.02      170.54     10.66 o 
  -4   2   9       69.38       65.34      8.72 o 
  -3   2   9       14.73        4.44      6.95 o 
  -2   2   9      230.01      226.37     10.20 o 
  -1   2   9      904.80      942.81     17.81 o 
   0   2   9      345.67      333.55     11.80 o 
   1   2   9       48.07       44.83      7.46 o 
   2   2   9      384.78      369.59     13.23 o 
   3   2   9      110.92       93.89      9.17 o 
   4   2   9      376.82      353.24     14.19 o 
   5   2   9       38.71       58.67     10.08 o 
   6   2   9      287.79      274.74     14.87 o 
   7   2   9      890.12      843.91     23.73 o 
   8   2   9        0.77        9.28     12.53 o 
   9   2   9      208.97      198.40     17.15 o 
  10   2   9        1.65      -12.42     12.42 o 
  11   2   9        3.23      -13.50     13.50 o 
 -12   3   9        0.91       38.73     12.42 o 
 -11   3   9       21.08      -12.36     12.36 o 
 -10   3   9       19.61       15.44     11.51 o 
  -9   3   9      493.23      477.85     19.89 o 
  -8   3   9        7.17       36.85     10.20 o 
  -7   3   9      292.43      291.27     14.70 o 
  -6   3   9       52.64       33.38      9.23 o 
  -5   3   9        5.70       -7.75      7.75 o 
  -4   3   9      732.36      792.48     18.08 o 
  -3   3   9      569.95      638.12     15.97 o 
  -2   3   9       36.37       38.28      7.46 o 
  -1   3   9       85.74      106.54      9.12 o 
   0   3   9      260.62      294.49     11.29 o 
   1   3   9       52.58       51.27      7.63 o 
   2   3   9      730.74      798.27     18.08 o 
   3   3   9      141.49      165.92     10.71 o 
   4   3   9      249.88      227.78     12.94 o 
   5   3   9       71.95       74.74     10.31 o 
   6   3   9       29.20       24.84     10.25 o 
   7   3   9       67.67       81.18     12.31 o 
   8   3   9      213.27      217.66     16.07 o 
   9   3   9      122.35      182.36     15.95 o 
  10   3   9        0.05       22.84     12.87 o 
 -12   4   9        0.03       -7.06     13.67 o 
 -11   4   9        8.47       31.39     12.13 o 
 -10   4   9      108.82       93.77     13.67 o 
  -9   4   9       64.19       76.51     12.08 o 
  -8   4   9      232.97      240.86     15.21 o 
  -7   4   9        5.60       -8.66      8.66 o 
  -6   4   9       36.90       35.49      8.89 o 
  -5   4   9      413.01      416.54     14.99 o 
  -4   4   9      601.16      554.83     16.65 o 
  -3   4   9       70.68       59.14      8.37 o 
  -2   4   9      776.26      777.61     17.34 o 
  -1   4   9      135.79      146.15      9.34 o 
   0   4   9      164.97      151.63      9.69 o 
   1   4   9      869.00      974.56     19.17 o 
   2   4   9     1311.83     1280.19     22.62 o 
   3   4   9      116.02      117.65     10.08 o 
   4   4   9       53.18       50.64      9.80 o 
   5   4   9       53.04       53.32      9.97 o 
   6   4   9       87.22       92.06     11.85 o 
   7   4   9      231.22      211.06     14.99 o 
   8   4   9        0.57        4.61     11.51 o 
   9   4   9       27.41       52.98     13.27 o 
  10   4   9        2.24       49.04     13.39 o 
 -12   5   9        1.37       20.22     13.04 o 
 -11   5   9        1.08       13.22     12.19 o 
 -10   5   9       44.59       39.14     12.53 o 
  -9   5   9      424.65      422.28     19.78 o 
  -8   5   9      115.41      113.89     13.56 o 
  -7   5   9      104.73      120.10     12.19 o 
  -6   5   9        7.59       20.91      9.00 o 
  -5   5   9        2.88        7.35      8.20 o 
  -4   5   9       61.39       91.66      9.51 o 
  -3   5   9     1378.54     1454.40     24.33 o 
  -2   5   9       56.82       75.54      8.43 o 
  -1   5   9      562.65      523.17     14.88 o 
   0   5   9       14.39       -7.01      7.01 o 
   1   5   9      168.01      184.28     11.00 o 
   2   5   9        1.45        5.13      7.52 o 
   3   5   9      432.87      427.72     15.51 o 
   4   5   9        3.10       -0.80      8.72 o 
   5   5   9       96.50       96.51     10.82 o 
   6   5   9      411.36      369.34     17.33 o 
   7   5   9      274.66      276.83     16.41 o 
   8   5   9       13.00       19.48     12.13 o 
   9   5   9        6.38       13.10     12.30 o 
  10   5   9        4.06        9.46     12.93 o 
 -12   6   9       13.78       23.13     14.35 o 
 -11   6   9        7.27        1.42     11.96 o 
 -10   6   9        4.49       -3.25     11.96 o 
  -9   6   9       46.90       57.36     12.70 o 
  -8   6   9     1080.93     1036.14     26.53 o 
  -7   6   9      165.21      188.36     14.36 o 
  -6   6   9      186.69      171.96     12.36 o 
  -5   6   9       96.65       96.00     10.88 o 
  -4   6   9     1213.36     1222.56     23.52 o 
  -3   6   9       62.88       79.02      9.91 o 
  -2   6   9        4.96        3.53      7.12 o 
  -1   6   9       34.95       24.61      7.80 o 
   0   6   9      116.08      106.54      9.46 o 
   1   6   9      101.94      158.90     10.60 o 
   2   6   9      132.57      118.91     10.48 o 
   3   6   9      231.61      232.44     12.94 o 
   4   6   9      372.55      404.00     16.07 o 
   5   6   9      809.78      843.70     22.41 o 
   6   6   9      279.56      259.97     16.01 o 
   7   6   9       27.78       29.68     11.73 o 
   8   6   9       17.46       17.83     12.19 o 
   9   6   9        2.91        2.85     12.93 o 
  10   6   9       22.33       49.96     13.79 o 
 -12   7   9        6.04      -12.36     12.76 o 
 -11   7   9        4.26      -10.65     13.04 o 
 -10   7   9      453.06      410.70     21.26 o 
  -9   7   9       83.15       93.43     14.13 o 
  -8   7   9       49.48       29.51     11.96 o 
  -7   7   9       89.60      111.49     12.93 o 
  -6   7   9       65.85       59.19     11.28 o 
  -5   7   9      166.54      135.09     12.25 o 
  -4   7   9     1244.43     1160.63     23.69 o 
  -3   7   9       88.68       71.10      9.97 o 
  -2   7   9       38.07       35.15      8.26 o 
  -1   7   9      272.60      304.39     13.28 o 
   0   7   9     1284.55     1256.29     23.70 o 
   1   7   9       46.66       57.37      9.23 o 
   2   7   9       56.02       47.63      9.34 o 
   3   7   9     1708.28     1725.10     29.08 o 
   4   7   9       13.91       36.06      9.40 o 
   5   7   9      304.19      290.01     16.01 o 
   6   7   9      203.30      178.00     15.21 o 
   7   7   9        0.05       25.92     11.11 o 
   8   7   9        6.44       34.06     12.42 o 
   9   7   9       10.73      -12.36     12.36 o 
  10   7   9       13.01       -4.73     13.44 o 
 -11   8   9       13.05      -12.53     12.53 o 
 -10   8   9      232.17      250.99     18.18 o 
  -9   8   9        5.53       19.88     12.47 o 
  -8   8   9      166.54      189.04     16.01 o 
  -7   8   9      220.84      264.44     15.84 o 
  -6   8   9      399.12      357.02     17.38 o 
  -5   8   9      829.59      804.67     21.84 o 
  -4   8   9      395.76      336.69     15.39 o 
  -3   8   9      223.70      230.44     12.94 o 
  -2   8   9        0.72        3.59      8.09 o 
  -1   8   9      701.67      717.98     19.11 o 
   0   8   9       69.01       81.92     10.20 o 
   1   8   9        1.56        3.70      8.15 o 
   2   8   9       10.03       -9.28      9.28 o 
   3   8   9      341.51      326.23     16.02 o 
   4   8   9      114.89      108.93     12.31 o 
   5   8   9      623.98      667.00     21.61 o 
   6   8   9      852.62      859.14     25.95 o 
   7   8   9        0.57      -11.56     11.56 o 
   8   8   9       27.52       28.54     12.70 o 
   9   8   9        0.55       -8.54     12.93 o 
  10   8   9        8.26       -7.58     13.56 o 
 -11   9   9       11.29       -5.47     13.56 o 
 -10   9   9        0.62        5.47     13.90 o 
  -9   9   9       15.62       16.23     12.99 o 
  -8   9   9        9.37      -10.71     12.08 o 
  -7   9   9       14.19        6.72     11.16 o 
  -6   9   9      341.67      362.34     17.84 o 
  -5   9   9      410.81      423.89     17.90 o 
  -4   9   9      214.66      213.68     13.96 o 
  -3   9   9        7.58       -4.84      9.17 o 
  -2   9   9      137.47      118.91     10.94 o 
  -1   9   9        0.05       13.04      8.60 o 
   0   9   9       88.25       86.14     10.60 o 
   1   9   9       79.13       88.70     10.88 o 
   2   9   9      674.89      643.05     20.13 o 
   3   9   9       42.60       52.07     11.22 o 
   4   9   9        1.53       -9.85      9.85 o 
   5   9   9      186.32      176.46     15.33 o 
   6   9   9        3.91       -3.42     11.51 o 
   7   9   9        0.56       -4.78     12.19 o 
   8   9   9       88.20       68.82     15.38 o 
   9   9   9        9.87      -13.50     13.50 o 
 -10  10   9       26.34        9.85     13.90 o 
  -9  10   9       11.65       11.73     12.76 o 
  -8  10   9      649.35      695.85     24.91 o 
  -7  10   9        4.19       -5.07     11.51 o 
  -6  10   9      198.33      217.20     16.07 o 
  -5  10   9      576.33      599.80     21.49 o 
  -4  10   9       80.65      136.78     12.88 o 
  -3  10   9      208.17      183.42     13.50 o 
  -2  10   9      142.11      135.43     12.14 o 
  -1  10   9       46.38       27.97      9.86 o 
   0  10   9       27.83       48.36     10.77 o 
   1  10   9      481.16      486.48     18.47 o 
   2  10   9      251.23      293.30     15.56 o 
   3  10   9      290.85      260.09     16.41 o 
   4  10   9       17.66       25.75     10.82 o 
   5  10   9      339.17      343.70     18.18 o 
   6  10   9      126.11      157.30     15.90 o 
   7  10   9       82.65       96.28     14.93 o 
   8  10   9      142.99      132.69     16.98 o 
   9  10   9      107.65      145.50     17.66 o 
 -10  11   9        4.03      -13.67     13.67 o 
  -9  11   9       61.86       54.74     14.13 o 
  -8  11   9       27.88       31.62     12.76 o 
  -7  11   9        5.94       16.92     11.56 o 
  -6  11   9        8.84      -10.71     10.71 o 
  -5  11   9      123.80      113.77     13.50 o 
  -4  11   9       62.38       62.27     11.56 o 
  -3  11   9      159.70      142.55     13.05 o 
  -2  11   9       71.76       93.94     11.74 o 
  -1  11   9      741.30      747.88     21.95 o 
   0  11   9        0.00       21.82      9.97 o 
   1  11   9      728.35      697.45     21.73 o 
   2  11   9       27.71        5.98     11.05 o 
   3  11   9      720.62      764.40     24.12 o 
   4  11   9       10.48       13.33     12.25 o 
   5  11   9        1.68       22.22     11.79 o 
   6  11   9      261.04      270.37     18.58 o 
   7  11   9       27.07       43.63     13.90 o 
   8  11   9       20.74       63.12     14.01 o 
  -9  12   9       23.37       33.04     14.18 o 
  -8  12   9       34.26       32.47     13.84 o 
  -7  12   9        7.88        5.01     12.53 o 
  -6  12   9       22.52      -10.88     11.79 o 
  -5  12   9       70.65       87.67     13.16 o 
  -4  12   9       12.81      -10.71     10.71 o 
  -3  12   9       20.92       22.44     10.65 o 
  -2  12   9        4.46        9.85     10.65 o 
  -1  12   9        0.53      -10.14     10.14 o 
   0  12   9       64.31       62.09     11.74 o 
   1  12   9      144.58      130.70     13.73 o 
   2  12   9      216.61      221.02     16.58 o 
   3  12   9      248.92      209.23     16.52 o 
   4  12   9       22.12       -4.73     11.73 o 
   5  12   9       24.66       24.15     12.99 o 
   6  12   9        0.01       -0.40     12.82 o 
   7  12   9        0.22       27.74     13.50 o 
   8  12   9        2.92       33.89     14.41 o 
  -9  13   9       78.52       60.84     16.18 o 
  -8  13   9       39.41       34.41     14.36 o 
  -7  13   9        6.89       -9.80     12.47 o 
  -6  13   9       21.08       19.94     12.53 o 
  -5  13   9      110.51      103.97     14.87 o 
  -4  13   9      150.90      150.58     14.41 o 
  -3  13   9      111.05       55.72     13.10 o 
  -2  13   9      210.68      220.62     16.07 o 
  -1  13   9      101.34      108.30     13.56 o 
   0  13   9      307.02      273.08     16.64 o 
   1  13   9        2.54        7.86     11.05 o 
   2  13   9       18.04       11.05     12.13 o 
   3  13   9        5.93       23.98     11.73 o 
   4  13   9        1.28       13.27     11.39 o 
   5  13   9       13.36       18.00     13.04 o 
   6  13   9        4.72       -1.77     13.10 o 
   7  13   9       23.03        4.61     14.47 o 
  -8  14   9        2.83      -14.01     14.01 o 
  -7  14   9        3.17       20.05     13.22 o 
  -6  14   9       14.68       20.05     13.16 o 
  -5  14   9        0.25      -12.08     12.08 o 
  -4  14   9        3.50        4.78     11.51 o 
  -3  14   9       62.52       53.95     12.65 o 
  -2  14   9      144.97      145.68     14.70 o 
  -1  14   9        7.13       17.83     11.85 o 
   0  14   9       51.31       88.98     13.50 o 
   1  14   9       48.77       73.66     13.50 o 
   2  14   9       20.73       59.98     12.70 o 
   3  14   9        1.51       27.06     11.68 o 
   4  14   9       25.97       14.98     13.67 o 
   5  14   9        0.50      -13.22     13.22 o 
   6  14   9        6.17       22.44     13.78 o 
  -7  15   9        7.79       19.54     12.93 o 
  -6  15   9       11.76       -3.42     13.79 o 
  -5  15   9       11.37       32.81     13.10 o 
  -4  15   9       37.62       24.95     13.39 o 
  -3  15   9       56.76       63.97     13.27 o 
  -2  15   9       24.69       32.87     12.25 o 
  -1  15   9      101.62      125.90     15.10 o 
   0  15   9      151.97      169.61     15.95 o 
   1  15   9       19.40       80.03     13.22 o 
   2  15   9      183.37      154.46     16.92 o 
   3  15   9        0.15      -11.56     12.47 o 
   4  15   9        5.37      -12.87     12.87 o 
   5  15   9        0.23       13.39     13.39 o 
  -5  16   9        1.67      -14.07     14.07 o 
  -4  16   9        5.46      -13.84     13.84 o 
  -3  16   9        2.36        8.37     11.56 o 
  -2  16   9       12.17       -8.20     12.76 o 
  -1  16   9       35.59       38.74     13.44 o 
   0  16   9       15.57       -6.66     12.59 o 
   1  16   9        1.38        3.87     12.65 o 
   2  16   9       50.46       58.90     14.41 o 
   3  16   9        2.25      -12.93     12.93 o 
   4  16   9        9.87       45.86     13.56 o 
  -3  17   9       55.31       53.26     15.27 o 
  -2  17   9        7.13       -6.84     13.84 o 
  -1  17   9       14.41       -2.56     12.76 o 
   0  17   9        2.05       20.28     13.67 o 
   1  17   9       40.85       43.24     14.92 o 
   2  17   9        2.77      -13.67     14.01 o 
 -12   0  10        7.71       37.31     13.84 o 
 -11   0  10      135.05      113.89     15.67 o 
 -10   0  10       11.12       13.44     12.47 o 
  -9   0  10       60.79       75.65     11.68 o 
  -8   0  10      292.86      279.75     15.73 o 
  -7   0  10      123.77       74.86     11.51 o 
  -6   0  10       81.26       65.80      9.40 o 
  -5   0  10       64.34       76.85      9.29 o 
  -4   0  10       88.48       99.99      9.17 o 
  -3   0  10     1236.92     1339.20     22.44 o 
  -2   0  10       10.50       27.29      6.89 o 
  -1   0  10       38.68       53.49      7.52 o 
   0   0  10     1461.06     1628.46     24.11 o 
   1   0  10       15.69       39.13      7.18 o 
   2   0  10     1257.64     1276.31     22.73 o 
   3   0  10        3.77        2.16      7.35 o 
   4   0  10      445.15      519.73     16.99 o 
   5   0  10        3.68       -8.83      8.83 o 
   6   0  10      218.10      232.48     14.30 o 
   7   0  10        1.68       18.46     10.42 o 
   8   0  10       69.75       50.42     12.36 o 
   9   0  10       14.79       15.78     12.76 o 
  10   0  10       85.08       90.35     14.64 o 
  11   0  10       30.75       22.22     13.90 o 
 -12   1  10       21.65       16.86     12.65 o 
 -11   1  10       39.79       85.28     13.27 o 
 -10   1  10        0.69        9.06     11.11 o 
  -9   1  10        2.96       23.92     10.77 o 
  -8   1  10        2.14       -4.27      9.63 o 
  -7   1  10       30.99       42.10      9.63 o 
  -6   1  10       71.91       80.55      9.86 o 
  -5   1  10     1045.36     1109.46     22.54 o 
  -4   1  10       20.32        4.96      7.58 o 
  -3   1  10      649.38      640.65     16.54 o 
  -2   1  10      197.94      196.20     10.43 o 
  -1   1  10      127.30      156.23      9.57 o 
   0   1  10      145.93      186.04     10.03 o 
   1   1  10        3.88        5.18      6.89 o 
   2   1  10       38.47       41.36      8.15 o 
   3   1  10      467.79      489.56     15.51 o 
   4   1  10        5.12       -8.49      8.49 o 
   5   1  10       14.21       23.64      9.17 o 
   6   1  10       28.39       16.86     11.11 o 
   7   1  10        4.86       35.94     11.28 o 
   8   1  10       21.83       14.53     11.85 o 
   9   1  10        0.09      -12.19     12.19 o 
  10   1  10       28.02       37.54     14.01 o 
  11   1  10        6.37        6.21     13.84 o 
 -12   2  10        5.46        5.98     12.65 o 
 -11   2  10        9.86       12.70     12.99 o 
 -10   2  10       16.13       17.03     12.02 o 
  -9   2  10       35.90       27.40     11.85 o 
  -8   2  10       35.32       41.70     10.48 o 
  -7   2  10        0.83       -6.89      9.34 o 
  -6   2  10        8.50       -8.94      8.94 o 
  -5   2  10       70.12       73.43     10.03 o 
  -4   2  10       53.07       70.64      8.60 o 
  -3   2  10     1708.67     1647.44     25.84 o 
  -2   2  10      799.89      774.09     17.74 o 
  -1   2  10       19.70       24.32      6.84 o 
   0   2  10      339.31      286.38     11.97 o 
   1   2  10        1.42       -3.82      6.78 o 
   2   2  10      247.14      235.14     12.02 o 
   3   2  10      131.12      141.19     10.65 o 
   4   2  10       36.45       16.92      8.94 o 
   5   2  10        1.20        1.77      9.06 o 
   6   2  10       11.86        2.28     10.03 o 
   7   2  10      267.81      263.61     16.18 o 
   8   2  10       15.66       11.51     12.13 o 
   9   2  10       85.81       65.97     15.04 o 
  10   2  10       14.01       21.25     13.79 o 
  11   2  10        5.43       22.27     14.01 o 
 -12   3  10        1.33      -12.36     12.36 o 
 -11   3  10        0.00      -11.73     11.73 o 
 -10   3  10      149.92      146.88     14.70 o 
  -9   3  10      508.13      467.70     19.78 o 
  -8   3  10       44.15       25.75     10.88 o 
  -7   3  10       12.06       19.37      9.80 o 
  -6   3  10        4.29        3.47      8.54 o 
  -5   3  10      214.44      230.10     12.65 o 
  -4   3  10        1.26       13.84      8.15 o 
  -3   3  10      123.09      132.53      9.74 o 
  -2   3  10      678.84      735.76     17.34 o 
  -1   3  10     1151.25     1095.85     20.27 o 
   0   3  10      247.56      268.77     11.80 o 
   1   3  10      142.47      150.94      9.97 o 
   2   3  10      510.91      529.98     16.08 o 
   3   3  10      449.53      413.77     15.28 o 
   4   3  10        0.06       -8.43      8.43 o 
   5   3  10       35.16       48.93     10.14 o 
   6   3  10      524.90      524.06     19.67 o 
   7   3  10      119.59       97.59     13.33 o 
   8   3  10       18.96       48.93     12.65 o 
   9   3  10        0.00        4.39     12.59 o 
  10   3  10       58.84       43.58     14.24 o 
 -12   4  10        5.92        9.68     13.50 o 
 -11   4  10       12.09        3.65     12.30 o 
 -10   4  10        2.76       -4.84     11.34 o 
  -9   4  10       21.10       21.08     11.56 o 
  -8   4  10      404.92      448.50     18.35 o 
  -7   4  10      376.92      387.17     17.44 o 
  -6   4  10       28.42       41.01      9.40 o 
  -5   4  10       15.52       10.20      8.54 o 
  -4   4  10      439.48      398.88     14.99 o 
  -3   4  10      105.84      105.52      9.46 o 
  -2   4  10        0.16        0.91      7.23 o 
  -1   4  10      323.28      352.71     12.94 o 
   0   4  10       45.40       68.99      8.66 o 
   1   4  10      235.46      232.91     11.57 o 
   2   4  10      230.89      219.74     12.02 o 
   3   4  10       59.31       44.66      9.51 o 
   4   4  10      226.35      249.08     13.56 o 
   5   4  10       67.92       81.29     10.88 o 
   6   4  10       94.70      100.21     12.53 o 
   7   4  10        1.67      -10.59     10.59 o 
   8   4  10       81.99       64.89     13.67 o 
   9   4  10        1.26       23.18     12.36 o 
  10   4  10        6.10       -0.74     13.90 o 
 -12   5  10        0.93       -7.41     13.39 o 
 -11   5  10       50.68       75.65     14.07 o 
 -10   5  10        7.54        1.94     12.82 o 
  -9   5  10       89.98       94.91     13.62 o 
  -8   5  10       38.96       38.91     12.13 o 
  -7   5  10      271.97      275.70     15.84 o 
  -6   5  10       46.54       59.53     11.17 o 
  -5   5  10       55.00       47.80      9.46 o 
  -4   5  10        1.21        6.38      7.97 o 
  -3   5  10       91.15       86.60      9.57 o 
  -2   5  10       37.19       59.19      8.43 o 
  -1   5  10       11.71       25.29      7.80 o 
   0   5  10        5.70        0.23      7.12 o 
   1   5  10      819.26      850.42     19.62 o 
   2   5  10        0.01       -3.25      7.69 o 
   3   5  10      782.45      854.26     20.93 o 
   4   5  10     1544.11     1527.64     28.89 o 
   5   5  10      437.17      447.56     18.13 o 
   6   5  10       22.10       23.70     11.34 o 
   7   5  10       49.25       -2.56     12.13 o 
   8   5  10        0.46      -11.91     11.91 o 
   9   5  10        3.83        6.38     12.70 o 
  10   5  10        4.50       20.56     15.15 o 
 -12   6  10        2.88      -12.02     13.50 o 
 -11   6  10        0.00        3.36     12.08 o 
 -10   6  10      113.37      117.59     15.78 o 
  -9   6  10        7.01      -11.79     11.79 o 
  -8   6  10      123.04      163.45     14.30 o 
  -7   6  10      360.47      339.67     16.81 o 
  -6   6  10      189.25      183.87     13.50 o 
  -5   6  10      449.27      435.40     16.65 o 
  -4   6  10       17.91       17.72      9.34 o 
  -3   6  10       18.26       36.51      8.15 o 
  -2   6  10      550.09      513.05     16.14 o 
  -1   6  10      241.31      280.09     12.94 o 
   0   6  10      733.91      705.16     18.37 o 
   1   6  10      120.40      111.56     10.77 o 
   2   6  10        3.75        3.30      8.54 o 
   3   6  10      610.95      659.43     19.10 o 
   4   6  10       51.52       42.04     10.54 o 
   5   6  10      326.69      295.15     16.24 o 
   6   6  10        3.31      -10.08     10.08 o 
   7   6  10        2.07       17.54     11.79 o 
   8   6  10       57.52       78.96     13.96 o 
   9   6  10       27.83       34.01     13.56 o 
  10   6  10        9.40        2.45     13.79 o 
 -11   7  10       36.35       26.03     14.81 o 
 -10   7  10        2.33      -12.70     13.44 o 
  -9   7  10        5.64       -2.16     11.73 o 
  -8   7  10      148.15      155.65     15.55 o 
  -7   7  10       93.35      101.98     12.93 o 
  -6   7  10      152.65      151.04     13.10 o 
  -5   7  10        2.91       21.30      9.11 o 
  -4   7  10       19.11        9.00      9.23 o 
  -3   7  10      304.34      346.17     14.59 o 
  -2   7  10       30.20       45.57      9.29 o 
  -1   7  10        0.95       16.58      7.75 o 
   0   7  10      296.05      301.77     13.79 o 
   1   7  10      649.20      647.58     18.65 o 
   2   7  10      220.07      216.48     12.99 o 
   3   7  10      156.93      132.01     12.65 o 
   4   7  10       11.83       21.82     10.48 o 
   5   7  10       16.50       12.76     11.16 o 
   6   7  10       50.99       83.74     12.82 o 
   7   7  10       61.35       59.87     12.87 o 
   8   7  10        4.91       16.46     12.76 o 
   9   7  10        8.87      -12.99     12.99 o 
  10   7  10        8.57       -0.80     13.44 o 
 -11   8  10        0.67       21.70     12.93 o 
 -10   8  10       21.88       59.19     12.87 o 
  -9   8  10       40.22       29.74     13.67 o 
  -8   8  10      154.70      146.02     15.72 o 
  -7   8  10      176.50      171.73     15.33 o 
  -6   8  10      109.60      138.21     13.22 o 
  -5   8  10      575.11      603.58     20.07 o 
  -4   8  10       71.80       73.15     11.17 o 
  -3   8  10       79.23       82.32     10.65 o 
  -2   8  10      416.88      402.26     15.73 o 
  -1   8  10       26.33       31.22      9.23 o 
   0   8  10      336.25      310.39     14.93 o 
   1   8  10        0.04        5.24      8.60 o 
   2   8  10      412.51      393.18     17.10 o 
   3   8  10      418.51      409.93     17.50 o 
   4   8  10       10.34       41.87     10.88 o 
   5   8  10      207.52      212.82     15.84 o 
   6   8  10      101.11      111.77     14.36 o 
   7   8  10       11.60       13.67     13.16 o 
   8   8  10       49.61       72.12     13.67 o 
   9   8  10        2.24       34.06     13.04 o 
 -11   9  10       11.23       -8.66     13.79 o 
 -10   9  10      135.00      160.43     16.81 o 
  -9   9  10      237.15      186.26     17.61 o 
  -8   9  10      223.89      224.72     16.35 o 
  -7   9  10      135.04      111.27     14.87 o 
  -6   9  10      333.35      277.14     17.21 o 
  -5   9  10       76.54       73.38     11.96 o 
  -4   9  10        1.28       -9.85      9.85 o 
  -3   9  10     1047.41     1003.64     24.25 o 
  -2   9  10       35.04       50.93     10.03 o 
  -1   9  10      183.39      204.04     13.45 o 
   0   9  10       62.74       40.05     10.31 o 
   1   9  10        0.54       18.97      8.94 o 
   2   9  10      501.76      527.07     19.61 o 
   3   9  10       12.98       -4.90     11.28 o 
   4   9  10      454.54      484.09     19.15 o 
   5   9  10       39.93       51.10     12.53 o 
   6   9  10       64.90       90.18     13.62 o 
   7   9  10       27.87       20.51     13.04 o 
   8   9  10        0.37      -12.59     12.59 o 
   9   9  10        1.05       46.88     14.24 o 
 -10  10  10       24.43       32.01     14.13 o 
  -9  10  10      124.28      116.73     15.95 o 
  -8  10  10        1.27        6.04     12.76 o 
  -7  10  10        0.72       -7.41     11.56 o 
  -6  10  10       82.95       72.29     12.65 o 
  -5  10  10      152.56      143.69     13.56 o 
  -4  10  10      124.21      131.15     13.22 o 
  -3  10  10       13.50       39.36     10.88 o 
  -2  10  10       83.27       86.37     11.28 o 
  -1  10  10       32.76       19.60     10.60 o 
   0  10  10      323.19      321.02     16.58 o 
   1  10  10      782.13      788.98     22.98 o 
   2  10  10        8.08        8.66     10.37 o 
   3  10  10     1243.84     1213.82     28.76 o 
   4  10  10        5.24       16.92     11.34 o 
   5  10  10        4.66        1.82     11.62 o 
   6  10  10      157.86      170.86     16.64 o 
   7  10  10      157.26      105.91     16.07 o 
   8  10  10        0.43      -12.53     12.53 o 
 -10  11  10       17.10       36.00     15.04 o 
  -9  11  10        7.54      -12.47     12.47 o 
  -8  11  10        0.23      -12.02     12.02 o 
  -7  11  10       16.65       59.41     12.47 o 
  -6  11  10        8.83       -2.96     11.51 o 
  -5  11  10        0.90       -5.87     11.39 o 
  -4  11  10      146.93      165.57     15.38 o 
  -3  11  10       40.06       21.13     10.60 o 
  -2  11  10       33.32       45.06     10.60 o 
  -1  11  10       70.81       71.10     11.68 o 
   0  11  10       10.83       20.05     10.65 o 
   1  11  10      168.82      152.01     14.53 o 
   2  11  10       13.35       20.05     10.94 o 
   3  11  10       19.55       21.70     11.85 o 
   4  11  10        6.95       28.77     11.16 o 
   5  11  10       16.67       -0.74     11.91 o 
   6  11  10       70.43       64.89     14.13 o 
   7  11  10       19.96       33.55     13.16 o 
   8  11  10        2.13       -0.63     13.78 o 
  -9  12  10       52.68       51.27     15.27 o 
  -8  12  10        0.84       -1.37     12.59 o 
  -7  12  10       74.76       74.11     14.07 o 
  -6  12  10      133.59      153.88     15.33 o 
  -5  12  10       13.32       29.28     12.08 o 
  -4  12  10        0.01      -11.51     11.56 o 
  -3  12  10        0.28       12.93     10.99 o 
  -2  12  10       69.26       87.05     12.02 o 
  -1  12  10        4.37       33.72     11.11 o 
   0  12  10       76.32       84.83     13.10 o 
   1  12  10        0.02       31.84     10.71 o 
   2  12  10      105.58       79.76     13.84 o 
   3  12  10        6.70        9.34     11.68 o 
   4  12  10       10.42        7.35     12.59 o 
   5  12  10        0.12       27.46     11.79 o 
   6  12  10       23.04       30.93     13.50 o 
   7  12  10        0.46       35.54     13.90 o 
  -8  13  10        0.03      -12.30     12.30 o 
  -7  13  10        1.60       23.98     12.36 o 
  -6  13  10       17.38        4.90     13.67 o 
  -5  13  10        5.87       22.10     11.85 o 
  -4  13  10       20.33       14.41     11.85 o 
  -3  13  10        0.62       28.48     11.16 o 
  -2  13  10        0.02       41.47     11.22 o 
  -1  13  10        2.09       -7.06     11.22 o 
   0  13  10      343.03      326.65     18.58 o 
   1  13  10      108.99      115.88     13.62 o 
   2  13  10       95.40       71.61     14.19 o 
   3  13  10       18.77       10.99     12.36 o 
   4  13  10       12.63       16.29     12.82 o 
   5  13  10        6.19        2.45     12.08 o 
   6  13  10        2.47      -11.45     11.45 o 
  -7  14  10        1.47       19.99     13.50 o 
  -6  14  10        0.32        7.29     13.39 o 
  -5  14  10        0.21        0.68     12.42 o 
  -4  14  10        4.50        0.97     12.42 o 
  -3  14  10        6.66        8.77     11.51 o 
  -2  14  10        7.56        2.68     11.73 o 
  -1  14  10       31.03       60.04     12.65 o 
   0  14  10       59.40       66.65     13.39 o 
   1  14  10        9.70       28.65     12.25 o 
   2  14  10       66.74       90.18     14.41 o 
   3  14  10        0.18       23.92     13.16 o 
   4  14  10       18.99       12.42     13.73 o 
   5  14  10       25.55       22.56     12.99 o 
  -6  15  10       17.76       12.70     14.70 o 
  -5  15  10       26.94       10.48     13.39 o 
  -4  15  10       12.24       29.68     13.22 o 
  -3  15  10       58.34       83.11     14.53 o 
  -2  15  10        1.64       29.68     12.13 o 
  -1  15  10       12.54        5.18     13.16 o 
   0  15  10        9.81      -12.25     12.25 o 
   1  15  10       52.78       42.15     13.67 o 
   2  15  10       25.80       27.74     13.33 o 
   3  15  10        5.78       -0.28     13.44 o 
   4  15  10        2.33       18.51     13.10 o 
  -5  16  10        1.31       26.89     14.24 o 
  -4  16  10        1.25       -7.18     13.04 o 
  -3  16  10       15.15       22.79     13.79 o 
  -2  16  10        0.75       -9.11     12.53 o 
  -1  16  10        3.64       -4.96     13.10 o 
   0  16  10       62.99       83.51     14.30 o 
   1  16  10       17.83        1.48     13.50 o 
   2  16  10        0.02      -13.27     13.27 o 
   3  16  10        0.87      -13.22     13.22 o 
  -1  17  10        8.71      -13.50     13.50 o 
   0  17  10       63.87       78.78     15.78 o 
 -12   1  11        0.53      -12.87     12.87 o 
 -11   1  11       10.14        0.00     11.91 o 
 -10   1  11       31.33       43.01     12.70 o 
  -9   1  11      165.96      122.84     14.59 o 
  -8   1  11        4.66        0.85     10.20 o 
  -7   1  11        2.12       -8.83      8.83 o 
  -6   1  11       87.03       54.46     10.77 o 
  -5   1  11        4.26       22.90      8.94 o 
  -4   1  11      586.43      623.83     17.33 o 
  -3   1  11      299.39      314.49     13.17 o 
  -2   1  11      461.59      487.97     15.11 o 
  -1   1  11       48.68       42.55      7.92 o 
   0   1  11       24.09        7.52      6.95 o 
   1   1  11      322.55      319.01     13.11 o 
   2   1  11        3.46       15.49      7.58 o 
   3   1  11       60.90       98.67     10.08 o 
   4   1  11      367.14      381.99     15.96 o 
   5   1  11        6.21       -2.62     10.54 o 
   6   1  11      142.29      136.11     13.50 o 
   7   1  11        0.03      -10.82     10.82 o 
   8   1  11       23.57       26.66     12.53 o 
   9   1  11        0.00       11.34     12.30 o 
  10   1  11        9.70       14.75     13.61 o 
 -12   2  11        1.35       -1.54     13.27 o 
 -11   2  11       33.45       36.00     13.90 o 
 -10   2  11       25.35       27.57     12.82 o 
  -9   2  11       94.72       90.18     13.67 o 
  -8   2  11        0.07       16.92     11.28 o 
  -7   2  11     1140.81     1085.13     25.91 o 
  -6   2  11      509.26      516.96     17.79 o 
  -5   2  11     1170.49     1211.09     24.54 o 
  -4   2  11        1.54       25.80      8.15 o 
  -3   2  11      262.85      280.39     12.94 o 
  -2   2  11        4.69       -7.69      7.69 o 
  -1   2  11      143.19      155.55     10.20 o 
   0   2  11     1424.46     1496.52     25.70 o 
   1   2  11       14.62        9.97      7.75 o 
   2   2  11       88.55       94.23      9.57 o 
   3   2  11        0.22       14.81      8.60 o 
   4   2  11        0.23       -8.66      8.66 o 
   5   2  11      105.23       82.95     11.85 o 
   6   2  11        7.59       18.23     11.16 o 
   7   2  11      126.55      106.54     13.84 o 
   8   2  11       88.88      110.35     14.19 o 
   9   2  11       19.75        4.04     13.33 o 
  10   2  11       24.40       19.20     13.90 o 
 -12   3  11        0.67        1.08     14.53 o 
 -11   3  11        1.72       39.13     12.19 o 
 -10   3  11        0.05      -10.94     10.94 o 
  -9   3  11       37.45       51.38     12.82 o 
  -8   3  11       50.63       78.78     11.51 o 
  -7   3  11      253.20      279.39     15.44 o 
  -6   3  11      207.63      175.44     13.28 o 
  -5   3  11      113.50      134.17     11.17 o 
  -4   3  11     1022.66     1095.92     23.00 o 
  -3   3  11       48.74       21.82      9.40 o 
  -2   3  11       23.71       36.63      7.75 o 
  -1   3  11      565.57      563.21     16.42 o 
   0   3  11      627.67      632.96     17.28 o 
   1   3  11      141.34      145.80     10.31 o 
   2   3  11       97.67       97.99     10.71 o 
   3   3  11      512.39      480.89     17.62 o 
   4   3  11      744.39      738.02     21.61 o 
   5   3  11      466.22      471.12     18.58 o 
   6   3  11        0.78      -10.31     10.31 o 
   7   3  11      155.84      139.64     15.44 o 
   8   3  11       17.95        4.84     13.44 o 
   9   3  11        0.06      -12.25     12.25 o 
  10   3  11        8.00       55.37     13.67 o 
 -12   4  11        8.04        9.51     14.18 o 
 -11   4  11        8.49      -12.36     12.36 o 
 -10   4  11        1.91      -10.03     12.47 o 
  -9   4  11       75.11       50.82     12.53 o 
  -8   4  11      162.14      185.34     14.87 o 
  -7   4  11       49.76       37.43     11.05 o 
  -6   4  11      233.96      208.84     13.68 o 
  -5   4  11      726.20      686.47     19.73 o 
  -4   4  11      139.54      121.76     10.83 o 
  -3   4  11       29.85       34.86      8.60 o 
  -2   4  11       24.47       21.36      8.09 o 
  -1   4  11      148.27      217.71     11.17 o 
   0   4  11      216.61      250.79     12.02 o 
   1   4  11     1370.20     1357.29     25.30 o 
   2   4  11      626.46      614.60     18.42 o 
   3   4  11      159.96      148.14     12.36 o 
   4   4  11      749.39      768.98     21.90 o 
   5   4  11       23.56       21.76     10.54 o 
   6   4  11       29.03        8.77     11.17 o 
   7   4  11       30.07       16.06     12.02 o 
   8   4  11       12.18       -6.78     12.47 o 
   9   4  11       26.19       42.84     13.96 o 
  10   4  11       12.34       32.53     14.07 o 
 -12   5  11        0.95       -6.44     13.78 o 
 -11   5  11        9.15       10.77     13.16 o 
 -10   5  11        4.82       15.15     13.27 o 
  -9   5  11       31.39       13.61     12.59 o 
  -8   5  11      282.03      268.22     17.55 o 
  -7   5  11        0.06      -10.20     10.59 o 
  -6   5  11      152.31      139.19     12.71 o 
  -5   5  11        0.27       13.73      9.40 o 
  -4   5  11      473.66      467.63     16.53 o 
  -3   5  11       58.94       54.86      8.89 o 
  -2   5  11       61.39       72.06      9.57 o 
  -1   5  11      183.50      170.32     11.05 o 
   0   5  11      597.05      613.79     17.56 o 
   1   5  11      574.62      602.52     18.02 o 
   2   5  11        3.77        4.10      8.54 o 
   3   5  11        9.22       11.68      9.40 o 
   4   5  11        8.70        0.06     11.16 o 
   5   5  11       41.28       40.62     11.28 o 
   6   5  11       71.52       86.82     12.87 o 
   7   5  11        7.91       20.45     11.62 o 
   8   5  11       34.47       21.59     13.10 o 
   9   5  11       10.79       16.12     13.84 o 
  10   5  11        3.25      -14.24     14.24 o 
 -11   6  11        9.77       -5.75     12.87 o 
 -10   6  11       14.88       -4.44     14.13 o 
  -9   6  11       51.50       42.67     13.27 o 
  -8   6  11      168.14      184.60     14.98 o 
  -7   6  11       90.06       58.91     12.08 o 
  -6   6  11     1483.81     1473.43     29.91 o 
  -5   6  11      343.32      345.83     15.90 o 
  -4   6  11      143.84      147.51     11.74 o 
  -3   6  11      335.39      308.57     14.59 o 
  -2   6  11       42.26       79.01      9.74 o 
  -1   6  11       74.65       59.42      9.29 o 
   0   6  11      510.15      473.65     16.65 o 
   1   6  11      178.27      171.51     11.68 o 
   2   6  11      123.40      108.08     11.22 o 
   3   6  11        8.60       -1.99      9.74 o 
   4   6  11     1208.84     1132.56     26.93 o 
   5   6  11       93.42       66.65     12.08 o 
   6   6  11        2.86      -11.22     11.39 o 
   7   6  11       20.13       70.52     12.53 o 
   8   6  11        1.16      -12.53     12.53 o 
   9   6  11        3.27       12.25     13.04 o 
 -11   7  11       12.47       -6.95     13.16 o 
 -10   7  11       36.53       33.84     13.27 o 
  -9   7  11        8.82       24.55     12.08 o 
  -8   7  11      274.04      249.24     17.49 o 
  -7   7  11      176.59      176.63     15.21 o 
  -6   7  11        5.61       25.41     10.99 o 
  -5   7  11       25.73       31.10     10.82 o 
  -4   7  11        6.58       13.67      8.66 o 
  -3   7  11      229.68      251.01     13.68 o 
  -2   7  11      145.51      110.53     11.00 o 
  -1   7  11      959.64      957.67     22.36 o 
   0   7  11       94.86       96.51     10.94 o 
   1   7  11      187.10      173.39     12.54 o 
   2   7  11       26.19       38.96      9.63 o 
   3   7  11       33.32       36.46     10.94 o 
   4   7  11        1.22        8.09     10.77 o 
   5   7  11       99.25       76.23     13.62 o 
   6   7  11       23.34       25.35     12.13 o 
   7   7  11        0.04       14.24     12.30 o 
   8   7  11       21.52      -12.42     12.42 o 
   9   7  11        0.20       14.41     13.04 o 
 -11   8  11       11.88       11.62     13.84 o 
 -10   8  11        0.65        3.82     12.19 o 
  -9   8  11        0.34        0.97     12.25 o 
  -8   8  11       13.05        0.74     12.02 o 
  -7   8  11       79.85       74.00     13.27 o 
  -6   8  11      119.57      133.09     13.90 o 
  -5   8  11      390.84      421.76     18.30 o 
  -4   8  11     1030.43     1084.70     26.07 o 
  -3   8  11      187.92      170.08     13.16 o 
  -2   8  11        6.72        8.72      9.34 o 
  -1   8  11        5.81       22.67      8.89 o 
   0   8  11      192.16      210.65     13.28 o 
   1   8  11       80.24      100.38     11.51 o 
   2   8  11      727.72      697.98     21.16 o 
   3   8  11      168.31      143.12     13.67 o 
   4   8  11      619.56      624.33     21.55 o 
   5   8  11       47.86       58.79     12.65 o 
   6   8  11       86.88       90.64     14.58 o 
   7   8  11       28.67       52.63     13.10 o 
   8   8  11        0.57       13.04     12.82 o 
   9   8  11        6.61       11.96     14.01 o 
 -10   9  11        0.18      -12.82     12.82 o 
  -9   9  11        0.02        5.92     11.96 o 
  -8   9  11       43.91      102.31     13.56 o 
  -7   9  11       37.91       43.64     12.76 o 
  -6   9  11       84.48       90.92     13.33 o 
  -5   9  11      206.96      191.68     15.04 o 
  -4   9  11       59.78       87.67     12.36 o 
  -3   9  11       33.35       74.62     10.99 o 
  -2   9  11      147.31      146.43     12.82 o 
  -1   9  11       14.79       -5.07      9.17 o 
   0   9  11      337.92      347.25     16.30 o 
   1   9  11      230.61      211.80     14.42 o 
   2   9  11       50.94       88.35     11.91 o 
   3   9  11        1.89        3.08      9.97 o 
   4   9  11       60.35       63.01     12.87 o 
   5   9  11       10.79       10.99     11.85 o 
   6   9  11       23.86       49.62     13.16 o 
   7   9  11       36.59       40.50     13.44 o 
   8   9  11        0.35        9.46     12.53 o 
 -10  10  11        6.81       44.09     14.41 o 
  -9  10  11       22.04       11.16     13.44 o 
  -8  10  11       22.61       41.18     12.93 o 
  -7  10  11       17.02      -11.91     11.91 o 
  -6  10  11        0.90       68.01     11.96 o 
  -5  10  11      189.88      207.17     15.55 o 
  -4  10  11       67.04       66.31     11.74 o 
  -3  10  11        2.72       -9.28     10.08 o 
  -2  10  11       31.03       21.30     10.99 o 
  -1  10  11       89.18       92.06     11.56 o 
   0  10  11        2.31       -9.91      9.91 o 
   1  10  11        2.34       12.13     10.48 o 
   2  10  11      132.21      120.84     12.88 o 
   3  10  11        2.10        6.04     11.16 o 
   4  10  11        6.36       -6.10     11.28 o 
   5  10  11       14.09        3.93     11.22 o 
   6  10  11        0.84       14.64     11.96 o 
   7  10  11       26.05       21.19     13.79 o 
   8  10  11       14.54       38.91     13.04 o 
  -9  11  11       34.72       56.05     15.04 o 
  -8  11  11        1.93        0.11     12.99 o 
  -7  11  11        7.47       10.77     11.91 o 
  -6  11  11        2.13      -12.25     12.25 o 
  -5  11  11       21.08      -11.51     11.51 o 
  -4  11  11      235.60      250.94     16.18 o 
  -3  11  11       10.01       24.89     10.60 o 
  -2  11  11       35.06       40.45     11.28 o 
  -1  11  11        1.02       24.15     10.71 o 
   0  11  11      212.96      191.56     14.99 o 
   1  11  11       65.72       84.77     12.76 o 
   2  11  11        2.76      -11.34     11.34 o 
   3  11  11       31.57       31.39     12.42 o 
   4  11  11       16.83       14.53     11.73 o 
   5  11  11        0.26      -12.25     12.25 o 
   6  11  11       10.38       17.43     12.30 o 
   7  11  11        5.41       28.99     13.96 o 
  -8  12  11        4.48       -9.40     12.93 o 
  -7  12  11       74.10       97.53     14.64 o 
  -6  12  11      112.79      116.22     15.55 o 
  -5  12  11       65.86       79.64     13.84 o 
  -4  12  11       50.82       59.24     13.44 o 
  -3  12  11      293.28      228.11     16.41 o 
  -2  12  11        1.58      -10.54     10.54 o 
  -1  12  11        0.44      -10.88     10.88 o 
   0  12  11      172.06      149.10     14.64 o 
   1  12  11       89.71       81.24     13.33 o 
   2  12  11       84.82      107.44     14.41 o 
   3  12  11        1.69       -9.46     12.59 o 
   4  12  11       15.66       40.73     12.87 o 
   5  12  11        0.26      -12.87     12.87 o 
   6  12  11        0.06      -12.02     12.02 o 
   7  12  11        1.12       35.32     13.96 o 
  -8  13  11        0.02      -13.16     13.16 o 
  -7  13  11       14.87        8.66     12.99 o 
  -6  13  11       49.10       37.20     13.33 o 
  -5  13  11       24.94       -4.90     12.65 o 
  -4  13  11        2.36       11.85     11.96 o 
  -3  13  11        8.58       31.96     11.96 o 
  -2  13  11      186.41      237.47     16.64 o 
  -1  13  11       26.84       34.35     11.96 o 
   0  13  11       74.70       86.76     13.16 o 
   1  13  11      154.52      172.52     15.90 o 
   2  13  11       12.19      -10.99     12.59 o 
   3  13  11       49.46       61.98     13.67 o 
   4  13  11       93.03      122.71     14.98 o 
   5  13  11        4.94       14.81     12.65 o 
   6  13  11       17.51        8.26     13.90 o 
  -7  14  11        0.04        7.86     13.33 o 
  -6  14  11       49.23       37.83     14.24 o 
  -5  14  11        2.77      -13.16     13.16 o 
  -4  14  11       14.64      -12.02     12.02 o 
  -3  14  11        1.43       20.39     12.19 o 
  -2  14  11       19.36        6.44     12.70 o 
  -1  14  11       37.17       61.07     13.67 o 
   0  14  11       45.06       21.82     13.16 o 
   1  14  11       18.56       42.84     14.01 o 
   2  14  11      148.87      181.00     18.17 o 
   3  14  11        7.61        4.90     12.19 o 
   4  14  11        2.85        6.84     12.19 o 
   5  14  11        0.02      -12.53     12.53 o 
  -5  15  11        0.36       23.75     13.44 o 
  -4  15  11       74.71      126.41     15.61 o 
  -3  15  11       75.93       54.23     14.87 o 
  -2  15  11       19.06       31.16     12.42 o 
  -1  15  11      150.88      126.65     15.15 o 
   0  15  11        6.69       -3.70     12.02 o 
   1  15  11       99.50      119.81     15.78 o 
   2  15  11       14.47       48.82     12.70 o 
   3  15  11        2.30      -12.99     12.99 o 
  -3  16  11        0.95       -5.30     13.16 o 
  -2  16  11       27.58       27.29     14.35 o 
  -1  16  11       15.44       35.72     13.96 o 
   0  16  11       33.84       -0.46     13.56 o 
   1  16  11       20.49       19.71     14.24 o 
 -12   0  12        5.82      -11.91     12.82 o 
 -11   0  12       57.35       73.20     14.93 o 
 -10   0  12      180.44      195.03     16.64 o 
  -9   0  12       61.93       72.80     13.22 o 
  -8   0  12      245.47      246.90     15.90 o 
  -7   0  12        0.08       14.41      9.91 o 
  -6   0  12      746.79      746.04     21.84 o 
  -5   0  12      742.62      730.57     20.65 o 
  -4   0  12      317.57      331.47     14.76 o 
  -3   0  12      882.36      948.01     21.57 o 
  -2   0  12      303.25      334.78     13.68 o 
  -1   0  12      121.00      108.02      9.63 o 
   0   0  12       68.03       33.78      8.60 o 
   1   0  12        2.77       17.66      7.86 o 
   2   0  12        7.49        1.25      8.26 o 
   3   0  12        3.61       -2.79      8.83 o 
   4   0  12     1450.88     1435.40     28.83 o 
   5   0  12       44.37       59.99     11.85 o 
   6   0  12      603.78      552.82     20.92 o 
   7   0  12       21.10       24.49     11.56 o 
   8   0  12        4.84      -11.68     11.68 o 
   9   0  12       43.13       53.95     15.04 o 
  10   0  12        0.32       17.37     14.24 o 
 -12   1  12       15.36       38.45     14.81 o 
 -11   1  12       90.45      111.54     15.44 o 
 -10   1  12       96.87       89.50     13.84 o 
  -9   1  12      283.79      253.01     17.61 o 
  -8   1  12        6.50       33.61     10.60 o 
  -7   1  12        2.26       -9.28      9.28 o 
  -6   1  12        2.58       -9.11      9.11 o 
  -5   1  12       36.95       44.21      9.80 o 
  -4   1  12      235.86      212.55     12.88 o 
  -3   1  12        2.44        5.87      7.46 o 
  -2   1  12      109.31      130.35     10.54 o 
  -1   1  12      687.25      696.25     18.31 o 
   0   1  12      152.16      174.58     11.11 o 
   1   1  12       52.12       34.58      8.66 o 
   2   1  12       90.52       89.50     10.60 o 
   3   1  12      108.75       89.62     11.68 o 
   4   1  12        0.46       -9.68      9.68 o 
   5   1  12       18.43       18.17     10.48 o 
   6   1  12       21.08       53.49     12.02 o 
   7   1  12        0.28      -10.65     10.65 o 
   8   1  12      181.18      163.18     16.18 o 
   9   1  12       97.78       77.48     15.44 o 
  10   1  12        0.11       -9.40     12.76 o 
 -12   2  12       32.60       29.39     13.33 o 
 -11   2  12        1.44       28.65     12.70 o 
 -10   2  12      256.44      318.98     19.26 o 
  -9   2  12       20.27       20.96     11.73 o 
  -8   2  12       73.01       74.29     12.59 o 
  -7   2  12       16.43       20.73     11.22 o 
  -6   2  12        0.37        8.15      9.23 o 
  -5   2  12        5.31       10.08      8.72 o 
  -4   2  12       69.76       61.07      9.86 o 
  -3   2  12       42.17       29.91      8.54 o 
  -2   2  12      630.78      608.06     17.56 o 
  -1   2  12        3.52       19.99      7.63 o 
   0   2  12       31.51       13.27      9.11 o 
   1   2  12      134.20      143.86     10.88 o 
   2   2  12      388.92      350.89     15.62 o 
   3   2  12        7.03       19.20      8.89 o 
   4   2  12       12.51        0.23      9.74 o 
   5   2  12      555.22      586.38     20.64 o 
   6   2  12       64.23       66.20     13.33 o 
   7   2  12       23.55       43.12     12.19 o 
   8   2  12        0.28       11.28     11.91 o 
   9   2  12       47.53       43.18     14.70 o 
  10   2  12        0.19       -1.48     13.50 o 
 -12   3  12        0.15      -12.30     12.30 o 
 -11   3  12        7.07      -13.78     13.78 o 
 -10   3  12       47.06      101.40     13.79 o 
  -9   3  12      356.63      361.59     19.03 o 
  -8   3  12       19.16       53.55     11.22 o 
  -7   3  12      149.50      140.16     13.10 o 
  -6   3  12      162.71      115.09     12.71 o 
  -5   3  12      272.62      273.14     14.65 o 
  -4   3  12      690.09      680.79     19.96 o 
  -3   3  12      136.34      118.28     10.88 o 
  -2   3  12       27.28       15.27      8.15 o 
  -1   3  12      207.62      222.69     12.37 o 
   0   3  12       56.83       61.64      9.63 o 
   1   3  12       25.06       23.07      9.00 o 
   2   3  12      142.37      126.54     11.62 o 
   3   3  12       66.80       60.04     11.05 o 
   4   3  12       20.62        3.08     10.77 o 
   5   3  12      115.38      120.89     12.99 o 
   6   3  12       47.81       41.70     12.53 o 
   7   3  12      107.24      101.86     14.19 o 
   8   3  12        0.09       -9.63     12.47 o 
   9   3  12       34.46        3.70     13.50 o 
 -11   4  12        4.57       17.37     12.65 o 
 -10   4  12        2.58       17.60     12.59 o 
  -9   4  12       45.89       20.85     12.42 o 
  -8   4  12       87.24       81.24     13.27 o 
  -7   4  12       48.21       75.59     12.59 o 
  -6   4  12      127.17      114.97     12.65 o 
  -5   4  12       15.60       -9.29      9.29 o 
  -4   4  12       61.12       41.24      9.17 o 
  -3   4  12      476.99      419.29     16.25 o 
  -2   4  12       10.02        6.95      8.43 o 
  -1   4  12        8.68        4.56      8.15 o 
   0   4  12      431.20      427.07     16.02 o 
   1   4  12      170.53      182.39     12.02 o 
   2   4  12       23.31        6.66      9.17 o 
   3   4  12     1195.75     1090.50     25.79 o 
   4   4  12      662.51      670.19     21.21 o 
   5   4  12     1100.10     1021.72     27.27 o 
   6   4  12        0.69       21.53     10.94 o 
   7   4  12       34.65       29.17     12.30 o 
   8   4  12        0.03      -12.19     12.19 o 
   9   4  12        2.17      -12.30     12.30 o 
 -11   5  12        2.57       26.89     13.04 o 
 -10   5  12       14.88        7.12     12.65 o 
  -9   5  12       41.22       49.73     12.53 o 
  -8   5  12        9.93      -10.48     11.51 o 
  -7   5  12      158.88      183.80     14.36 o 
  -6   5  12      371.19      387.50     17.90 o 
  -5   5  12       10.94       29.91     10.20 o 
  -4   5  12        5.94       37.25      9.57 o 
  -3   5  12      199.12      188.83     12.82 o 
  -2   5  12      110.80      130.13     11.22 o 
  -1   5  12      526.51      551.08     17.50 o 
   0   5  12       21.83       37.94      9.06 o 
   1   5  12      347.33      323.73     14.88 o 
   2   5  12       38.10       26.94      9.63 o 
   3   5  12      355.73      322.29     16.13 o 
   4   5  12     1113.31     1022.35     26.24 o 
   5   5  12      392.07      447.80     19.15 o 
   6   5  12       46.53       39.59     12.53 o 
   7   5  12       36.43       56.00     12.70 o 
   8   5  12        2.58       16.18     13.22 o 
   9   5  12        7.23      -13.50     13.50 o 
 -11   6  12       19.52       39.36     13.50 o 
 -10   6  12       13.65        0.11     12.53 o 
  -9   6  12        0.89       35.89     12.70 o 
  -8   6  12      103.94       74.52     14.19 o 
  -7   6  12      141.99      125.63     13.96 o 
  -6   6  12       28.28       40.67     10.94 o 
  -5   6  12      142.40      180.95     13.39 o 
  -4   6  12       35.94       32.58      9.86 o 
  -3   6  12       33.78       53.09     10.03 o 
  -2   6  12      290.11      256.39     14.13 o 
  -1   6  12        0.49        3.76      9.06 o 
   0   6  12      210.91      263.60     13.90 o 
   1   6  12       41.46       32.24     10.08 o 
   2   6  12       41.47       30.65     10.14 o 
   3   6  12        0.01       -4.61      9.97 o 
   4   6  12      123.22      131.21     13.50 o 
   5   6  12        0.13       -1.37     10.71 o 
   6   6  12        6.63        8.83     11.73 o 
   7   6  12       12.68       -5.58     11.96 o 
   8   6  12        8.14       -0.85     12.30 o 
   9   6  12        0.02      -12.36     12.99 o 
 -11   7  12        0.47       -1.94     13.90 o 
 -10   7  12       20.22       48.82     13.56 o 
  -9   7  12        2.03       28.31     11.96 o 
  -8   7  12        0.81      -11.45     11.45 o 
  -7   7  12      100.05       61.41     13.67 o 
  -6   7  12        0.01      -10.14     10.14 o 
  -5   7  12      398.35      423.30     18.12 o 
  -4   7  12      141.92      111.04     13.16 o 
  -3   7  12        2.48       10.31      9.28 o 
  -2   7  12      152.99      175.26     12.19 o 
  -1   7  12      109.74      102.15     11.39 o 
   0   7  12      186.61      138.17     12.71 o 
   1   7  12       37.64       29.28     10.54 o 
   2   7  12       88.66       69.28     11.91 o 
   3   7  12       37.02       54.34     11.22 o 
   4   7  12      166.61      178.67     15.27 o 
   5   7  12       38.36       33.27     12.76 o 
   6   7  12       26.49       27.00     11.68 o 
   7   7  12        6.67      -12.53     12.53 o 
   8   7  12       17.50       -6.66     12.82 o 
 -10   8  12        0.89       -7.75     13.50 o 
  -9   8  12        7.42       11.28     13.39 o 
  -8   8  12       15.59        5.24     13.79 o 
  -7   8  12       76.07       97.59     13.62 o 
  -6   8  12       10.81      -11.16     11.16 o 
  -5   8  12       30.22       10.60     11.11 o 
  -4   8  12      476.50      397.93     17.84 o 
  -3   8  12      802.55      853.16     23.50 o 
  -2   8  12       54.56       60.90     10.94 o 
  -1   8  12        0.33       -5.98      8.94 o 
   0   8  12       42.42       27.12     10.25 o 
   1   8  12      106.38      101.75     12.25 o 
   2   8  12      388.16      349.26     17.67 o 
   3   8  12        0.60       14.13     10.48 o 
   4   8  12       35.65       27.06     12.19 o 
   5   8  12      196.45      205.06     16.07 o 
   6   8  12       66.69       90.86     13.84 o 
   7   8  12       32.69       31.96     13.50 o 
   8   8  12       11.11       22.10     13.39 o 
 -10   9  12        5.19       -9.34     13.39 o 
  -9   9  12       65.79       82.43     14.93 o 
  -8   9  12        1.37       39.70     13.10 o 
  -7   9  12       51.94       58.62     13.73 o 
  -6   9  12      232.17      258.06     16.64 o 
  -5   9  12      604.40      553.16     21.61 o 
  -4   9  12      226.30      228.78     15.90 o 
  -3   9  12        1.99       17.60     10.65 o 
  -2   9  12      145.01      142.55     13.62 o 
  -1   9  12      131.96       80.27     11.57 o 
   0   9  12       65.77       30.53     11.45 o 
   1   9  12       18.23        9.80     10.42 o 
   2   9  12       86.54       80.50     12.65 o 
   3   9  12      104.95      128.87     14.76 o 
   4   9  12        0.14      -10.59     10.59 o 
   5   9  12        0.36      -11.34     11.34 o 
   6   9  12        1.98       -2.05     11.91 o 
   7   9  12        3.91       -1.14     12.47 o 
   8   9  12        4.36       23.18     13.84 o 
  -9  10  12       37.34       73.03     15.15 o 
  -8  10  12        2.72      -11.56     11.56 o 
  -7  10  12        0.10       15.78     11.56 o 
  -6  10  12        0.00      -11.28     11.79 o 
  -5  10  12        0.94      -11.16     11.16 o 
  -4  10  12      141.18      117.31     14.07 o 
  -3  10  12       48.78       49.62     11.73 o 
  -2  10  12       20.11       13.56     10.99 o 
  -1  10  12       53.01       58.50     11.91 o 
   0  10  12      362.28      364.74     17.95 o 
   1  10  12      484.78      471.79     20.41 o 
   2  10  12       15.54       -2.96     10.99 o 
   3  10  12       50.10       84.37     12.87 o 
   4  10  12       10.76       17.72     11.56 o 
   5  10  12        0.51       16.86     11.62 o 
   6  10  12        3.33       10.54     12.42 o 
   7  10  12       21.81       25.92     14.13 o 
  -9  11  12        2.27       -3.02     13.04 o 
  -8  11  12       18.45       72.17     13.90 o 
  -7  11  12       14.31       43.80     12.93 o 
  -6  11  12       31.64       -4.10     12.19 o 
  -5  11  12      148.92      172.00     16.41 o 
  -4  11  12      197.72      241.41     16.69 o 
  -3  11  12        4.51       12.47     10.48 o 
  -2  11  12       58.47       84.82     12.99 o 
  -1  11  12       15.02       -7.23     11.85 o 
   0  11  12       30.68        1.54     12.08 o 
   1  11  12       14.38        0.00     11.39 o 
   2  11  12      474.47      481.23     21.20 o 
   3  11  12       94.78      101.63     13.84 o 
   4  11  12       36.16       46.54     13.04 o 
   5  11  12        0.00      -12.25     12.25 o 
   6  11  12       36.50       43.01     13.96 o 
   7  11  12       22.16       19.08     13.73 o 
  -8  12  12       29.66       57.93     14.41 o 
  -7  12  12        0.55      -12.53     12.53 o 
  -6  12  12        1.89       -8.32     12.19 o 
  -5  12  12        6.96       11.51     11.96 o 
  -4  12  12      128.33      142.60     15.61 o 
  -3  12  12        0.02       14.75     11.79 o 
  -2  12  12       17.81        0.74     11.45 o 
  -1  12  12       37.72       44.77     12.19 o 
   0  12  12       47.66       40.05     12.42 o 
   1  12  12      104.13      101.92     14.30 o 
   2  12  12       13.41       40.10     12.36 o 
   3  12  12       45.16       45.23     13.27 o 
   4  12  12        2.74       43.69     13.10 o 
   5  12  12       16.34       20.96     13.50 o 
   6  12  12        8.59      -12.42     12.42 o 
  -7  13  12        3.64       20.16     13.61 o 
  -6  13  12       47.57       41.81     14.24 o 
  -5  13  12        1.41       -5.53     12.13 o 
  -4  13  12       21.84       -1.08     11.62 o 
  -3  13  12        0.35       51.89     12.42 o 
  -2  13  12        0.08       27.40     12.30 o 
  -1  13  12        1.33       -0.74     10.94 o 
   0  13  12        0.47        1.59     11.56 o 
   1  13  12      106.22      101.46     15.04 o 
   2  13  12       14.61        1.77     12.08 o 
   3  13  12       81.11       58.85     14.01 o 
   4  13  12        4.06      -12.30     12.30 o 
   5  13  12        5.21      -12.76     12.76 o 
  -6  14  12       12.16       -7.18     13.10 o 
  -5  14  12      101.23      119.41     16.46 o 
  -4  14  12       32.45       52.46     13.39 o 
  -3  14  12       90.43      119.52     15.78 o 
  -2  14  12       25.56       49.62     13.27 o 
  -1  14  12        3.75       51.15     12.76 o 
   0  14  12       93.49      115.53     15.21 o 
   1  14  12      110.37      100.04     15.15 o 
   2  14  12        2.36       -4.67     11.34 o 
   3  14  12       33.17       16.80     13.22 o 
   4  14  12        0.21       -8.72     13.61 o 
  -4  15  12       24.04       16.12     14.24 o 
  -3  15  12       66.07       38.57     14.58 o 
  -2  15  12       13.48       14.75     13.44 o 
  -1  15  12        1.36       34.41     13.61 o 
   0  15  12       63.90       90.52     14.93 o 
   1  15  12        8.38       23.35     14.01 o 
   2  15  12        0.24      -13.27     13.27 o 
 -11   1  13        6.09       54.85     13.56 o 
 -10   1  13        7.36       13.84     13.16 o 
  -9   1  13        0.17      -11.05     11.05 o 
  -8   1  13       11.42        7.75     11.34 o 
  -7   1  13      298.83      308.12     16.58 o 
  -6   1  13       84.16       79.70     12.08 o 
  -5   1  13      419.59      408.40     17.10 o 
  -4   1  13       41.00       50.41      9.80 o 
  -3   1  13       69.29       54.06      9.63 o 
  -2   1  13        3.10        0.40      7.92 o 
  -1   1  13        0.00       -4.27      8.15 o 
   0   1  13       30.05       27.06      9.06 o 
   1   1  13      125.08      104.03     10.60 o 
   2   1  13       22.70       16.23      9.40 o 
   3   1  13       48.82       52.98     11.05 o 
   4   1  13        4.40       -9.68      9.68 o 
   5   1  13        3.60       19.31     10.54 o 
   6   1  13        3.02       -3.25     11.85 o 
   7   1  13        0.00       -2.22     11.91 o 
   8   1  13       12.37      -13.10     13.10 o 
   9   1  13       19.14       41.36     13.90 o 
 -11   2  13       22.53       26.60     13.67 o 
 -10   2  13       44.60       83.11     13.39 o 
  -9   2  13      122.20       62.73     13.96 o 
  -8   2  13        1.12       13.73     11.16 o 
  -7   2  13        9.38      -10.14     10.14 o 
  -6   2  13      383.97      412.07     18.07 o 
  -5   2  13       73.42       80.72     10.82 o 
  -4   2  13      117.71      100.50     11.17 o 
  -3   2  13       19.14       17.77      8.49 o 
  -2   2  13       97.78      123.63     10.20 o 
  -1   2  13        9.52        3.02      7.75 o 
   0   2  13        0.00       -8.54      8.54 o 
   1   2  13        1.42        6.38      8.26 o 
   2   2  13        5.17       -0.63      9.57 o 
   3   2  13       17.80       21.82     10.37 o 
   4   2  13      354.27      318.01     16.98 o 
   5   2  13        1.92       -8.43     12.02 o 
   6   2  13        0.03       -1.31     11.51 o 
   7   2  13       25.41       28.37     12.08 o 
   8   2  13        3.73      -12.70     12.70 o 
   9   2  13        7.04       44.60     13.84 o 
 -11   3  13        6.31       21.65     13.78 o 
 -10   3  13       38.41       39.93     14.01 o 
  -9   3  13        4.56        3.99     11.22 o 
  -8   3  13        4.46      -11.11     11.11 o 
  -7   3  13      120.94      118.05     13.27 o 
  -6   3  13      459.01      472.99     19.04 o 
  -5   3  13      309.06      279.76     15.10 o 
  -4   3  13       26.71       47.68      9.29 o 
  -3   3  13       12.66       12.36      8.72 o 
  -2   3  13       34.29       56.62      9.11 o 
  -1   3  13      531.58      551.87     17.84 o 
   0   3  13      343.17      368.41     15.33 o 
   1   3  13       89.50      115.48     10.94 o 
   2   3  13        0.62       -9.74      9.74 o 
   3   3  13       91.46       79.53     11.74 o 
   4   3  13      259.72      238.13     15.67 o 
   5   3  13      205.14      192.81     15.73 o 
   6   3  13       15.81        6.95     12.02 o 
   7   3  13        3.14      -12.13     12.13 o 
   8   3  13        2.21        4.33     12.30 o 
   9   3  13       12.27        6.10     14.53 o 
 -11   4  13        3.28      -13.27     13.33 o 
 -10   4  13        1.86      -11.79     11.79 o 
  -9   4  13       59.01       68.42     13.39 o 
  -8   4  13       89.16       81.52     12.99 o 
  -7   4  13       76.89       44.95     12.53 o 
  -6   4  13      113.37      103.52     12.65 o 
  -5   4  13      624.94      587.48     20.13 o 
  -4   4  13      130.40      153.03     12.82 o 
  -3   4  13       26.77       37.48      9.34 o 
  -2   4  13       85.83       72.07     10.20 o 
  -1   4  13      391.58      427.37     16.47 o 
   0   4  13      345.98      342.07     15.05 o 
   1   4  13        2.06       15.95      9.51 o 
   2   4  13       44.31       44.55     10.31 o 
   3   4  13      278.38      263.22     15.22 o 
   4   4  13      273.49      273.18     16.35 o 
   5   4  13      257.81      255.68     17.44 o 
   6   4  13      109.27       98.27     14.13 o 
   7   4  13       70.28       56.97     13.44 o 
   8   4  13        1.60       17.15     12.19 o 
   9   4  13        4.18      -14.01     14.01 o 
 -11   5  13       16.40       45.63     14.01 o 
 -10   5  13       12.62       10.14     13.04 o 
  -9   5  13       45.59       54.86     12.99 o 
  -8   5  13        5.27       16.01     11.34 o 
  -7   5  13        9.34       19.82     11.22 o 
  -6   5  13      176.92      166.48     14.30 o 
  -5   5  13      224.55      192.65     14.59 o 
  -4   5  13      461.45      475.34     18.18 o 
  -3   5  13       21.98       21.30      9.68 o 
  -2   5  13      261.40      301.40     14.42 o 
  -1   5  13      152.17      172.75     12.48 o 
   0   5  13       55.91       52.52     10.31 o 
   1   5  13      599.69      585.88     19.56 o 
   2   5  13      429.14      454.22     18.13 o 
   3   5  13        4.34        4.90     10.54 o 
   4   5  13       23.52       -6.10     11.39 o 
   5   5  13      432.78      455.79     20.97 o 
   6   5  13       35.18       14.47     12.93 o 
   7   5  13       43.93       12.70     14.01 o 
   8   5  13        0.05      -12.65     12.65 o 
 -10   6  13       51.26       77.36     14.30 o 
  -9   6  13        9.20       18.00     12.19 o 
  -8   6  13       48.98       60.61     12.30 o 
  -7   6  13      141.72      163.11     15.61 o 
  -6   6  13       61.18       59.19     12.53 o 
  -5   6  13        0.01       32.30     10.48 o 
  -4   6  13      226.96      195.90     14.13 o 
  -3   6  13       61.22       47.28     10.60 o 
  -2   6  13       93.20      107.16     10.94 o 
  -1   6  13       43.38       54.86     10.31 o 
   0   6  13      552.67      556.36     19.10 o 
   1   6  13       17.53       40.73     10.14 o 
   2   6  13       55.26       57.37     11.22 o 
   3   6  13       78.75       91.09     13.05 o 
   4   6  13       49.35       41.81     12.70 o 
   5   6  13       37.60       14.24     12.42 o 
   6   6  13        6.87       11.45     11.91 o 
   7   6  13       94.85      123.96     15.61 o 
   8   6  13        0.06      -11.22     12.87 o 
 -10   7  13       33.28       45.51     14.01 o 
  -9   7  13        3.52       23.24     12.59 o 
  -8   7  13        2.38       21.36     11.85 o 
  -7   7  13      101.54      151.08     15.50 o 
  -6   7  13      142.49      100.84     14.47 o 
  -5   7  13       50.94       52.64     12.59 o 
  -4   7  13      160.84      150.93     14.59 o 
  -3   7  13      116.68      128.19     12.88 o 
  -2   7  13        1.25       31.73      9.80 o 
  -1   7  13       34.63       48.53     10.08 o 
   0   7  13      279.48      290.17     15.44 o 
   1   7  13      492.05      496.04     19.15 o 
   2   7  13        8.80       -9.51     10.37 o 
   3   7  13       31.37       31.84     11.62 o 
   4   7  13       87.05      113.60     14.30 o 
   5   7  13        0.07        6.66     11.91 o 
   6   7  13       29.48       16.80     12.99 o 
   7   7  13        8.33        0.28     12.59 o 
   8   7  13       21.87       34.12     15.04 o 
 -10   8  13        0.97       42.78     14.18 o 
  -9   8  13        9.02       46.48     12.82 o 
  -8   8  13       11.15        3.02     12.13 o 
  -7   8  13        1.59      -12.25     12.25 o 
  -6   8  13        4.34      -11.11     11.11 o 
  -5   8  13       31.66       -1.99     11.73 o 
  -4   8  13      228.97      210.48     15.90 o 
  -3   8  13      133.14      132.86     12.99 o 
  -2   8  13        2.91       17.49     10.20 o 
  -1   8  13       19.96       -7.69      9.85 o 
   0   8  13        0.64       -9.74      9.74 o 
   1   8  13       24.13       46.43     11.45 o 
   2   8  13      140.96      118.68     14.07 o 
   3   8  13        0.67        1.08     10.71 o 
   4   8  13        0.12       21.47     11.62 o 
   5   8  13        1.33       11.62     12.47 o 
   6   8  13       65.51       45.17     14.58 o 
   7   8  13       16.28       -1.82     13.67 o 
  -9   9  13       16.03       39.65     13.90 o 
  -8   9  13        0.06      -11.91     11.91 o 
  -7   9  13       23.12       19.71     13.96 o 
  -6   9  13        4.59       -4.16     11.62 o 
  -5   9  13       12.46       12.42     11.28 o 
  -4   9  13       26.80        9.80     11.16 o 
  -3   9  13        6.80       10.82     10.82 o 
  -2   9  13        5.39      -10.54     10.54 o 
  -1   9  13       61.27       44.32     11.39 o 
   0   9  13        6.37       18.68     10.20 o 
   1   9  13        4.62       -8.26     10.54 o 
   2   9  13      110.99       65.35     13.39 o 
   3   9  13       19.42       17.15     11.73 o 
   4   9  13       60.15       78.39     13.27 o 
   5   9  13        7.63        3.13     11.91 o 
   6   9  13        8.89        7.92     12.87 o 
   7   9  13       39.28       36.91     14.58 o 
  -9  10  13        0.05      -14.13     14.13 o 
  -8  10  13        2.16      -11.91     11.91 o 
  -7  10  13      103.12      138.26     15.38 o 
  -6  10  13        4.75        3.99     12.25 o 
  -5  10  13       26.18       32.47     12.82 o 
  -4  10  13       72.40       74.97     13.27 o 
  -3  10  13        1.37      -10.88     10.88 o 
  -2  10  13       94.65       81.07     13.90 o 
  -1  10  13        0.87        7.92     10.65 o 
   0  10  13       11.35        6.38     11.22 o 
   1  10  13       23.57       17.43     11.79 o 
   2  10  13      223.27      209.51     16.01 o 
   3  10  13       31.64       47.57     12.93 o 
   4  10  13       57.90       31.05     14.81 o 
   5  10  13       40.48        6.10     13.61 o 
   6  10  13        4.37       -3.30     13.56 o 
  -8  11  13        0.26      -13.10     13.10 o 
  -7  11  13        3.03      -12.65     12.65 o 
  -6  11  13      145.94      174.45     17.21 o 
  -5  11  13       44.82       50.30     13.50 o 
  -4  11  13       37.19       52.58     12.76 o 
  -3  11  13      106.93       81.64     15.21 o 
  -2  11  13      168.20      190.75     15.95 o 
  -1  11  13       40.90       57.42     11.73 o 
   0  11  13       69.58       55.77     14.01 o 
   1  11  13      219.51      247.34     17.21 o 
   2  11  13       56.62       59.30     13.90 o 
   3  11  13       64.87       42.84     13.50 o 
   4  11  13        0.03       52.18     13.33 o 
   5  11  13       11.42       -4.44     11.96 o 
   6  11  13        0.24      -11.85     11.85 o 
  -7  12  13        0.16      -13.22     13.22 o 
  -6  12  13        0.12      -12.59     13.39 o 
  -5  12  13       40.38       85.45     14.24 o 
  -4  12  13       40.07       54.57     12.93 o 
  -3  12  13        0.68       -0.80     12.87 o 
  -2  12  13        1.32      -11.51     11.51 o 
  -1  12  13       97.09       71.04     13.62 o 
   0  12  13       96.91      101.52     14.19 o 
   1  12  13        8.01        6.66     13.16 o 
   2  12  13       10.00        3.53     13.22 o 
   3  12  13        5.70        4.67     12.47 o 
   4  12  13        4.00       24.61     12.93 o 
   5  12  13        4.47        5.41     12.99 o 
  -6  13  13       10.77       32.13     13.39 o 
  -5  13  13        4.94       33.44     12.53 o 
  -4  13  13        0.05       -5.75     12.36 o 
  -3  13  13        4.07        9.11     12.13 o 
  -2  13  13       92.91       75.03     14.30 o 
  -1  13  13       26.56       17.83     12.42 o 
   0  13  13        5.34       -0.28     11.79 o 
   1  13  13       65.94       48.93     12.93 o 
   2  13  13        3.31       57.76     12.76 o 
   3  13  13        0.59       18.74     13.78 o 
   4  13  13       27.23       24.44     13.27 o 
  -5  14  13        3.47       21.76     13.78 o 
  -4  14  13       15.77       -7.46     13.56 o 
  -3  14  13        5.21       12.02     12.65 o 
  -2  14  13        0.72        3.25     12.53 o 
  -1  14  13        3.65      -12.53     12.53 o 
   0  14  13       38.65       53.26     13.96 o 
   1  14  13       12.50       11.28     13.44 o 
   2  14  13        3.62       49.16     13.67 o 
  -2  15  13       12.13        2.22     13.61 o 
  -1  15  13       39.45       29.85     14.07 o 
   0  15  13       29.96       70.01     13.73 o 
 -11   0  14      128.42      110.81     16.46 o 
 -10   0  14        1.24       13.61     12.36 o 
  -9   0  14       91.15       84.37     14.13 o 
  -8   0  14       19.57       21.76     11.51 o 
  -7   0  14        2.30       15.27     11.11 o 
  -6   0  14       17.07       -0.51     10.37 o 
  -5   0  14       99.70      105.45     12.70 o 
  -4   0  14      102.57      104.43     11.28 o 
  -3   0  14      349.21      397.13     16.01 o 
  -2   0  14        0.03       11.96      8.89 o 
  -1   0  14       88.52       83.29     10.88 o 
   0   0  14      587.30      559.99     18.64 o 
   1   0  14      169.29      161.81     12.82 o 
   2   0  14      129.20      138.50     13.62 o 
   3   0  14     1273.13     1292.89     29.10 o 
   4   0  14      692.43      693.32     23.21 o 
   5   0  14      313.34      297.35     17.89 o 
   6   0  14        0.03       -5.35     11.85 o 
   7   0  14       38.82       34.98     12.99 o 
   8   0  14       18.61       18.74     13.67 o 
 -11   1  14        4.39       -2.05     12.76 o 
 -10   1  14      359.61      393.38     21.77 o 
  -9   1  14      148.71      120.95     15.90 o 
  -8   1  14       99.87      115.31     14.01 o 
  -7   1  14      298.49      266.86     17.27 o 
  -6   1  14      327.63      352.30     17.44 o 
  -5   1  14      949.20     1014.02     25.38 o 
  -4   1  14      252.33      262.24     14.99 o 
  -3   1  14        3.64       -8.32      8.32 o 
  -2   1  14        1.27       10.42      8.37 o 
  -1   1  14       43.77       41.59      9.46 o 
   0   1  14        1.62       24.27      8.83 o 
   1   1  14      169.78      163.92     12.88 o 
   2   1  14        2.82        3.99      9.80 o 
   3   1  14        1.12       11.16     11.05 o 
   4   1  14       82.99       74.97     12.59 o 
   5   1  14      308.56      320.88     18.01 o 
   6   1  14       24.78       50.81     12.13 o 
   7   1  14       17.66       -1.25     12.02 o 
   8   1  14        3.74       -6.27     13.84 o 
 -11   2  14       50.99       31.56     15.04 o 
 -10   2  14       13.01        2.16     12.70 o 
  -9   2  14       28.87       16.35     12.59 o 
  -8   2  14       23.43       -8.49     11.05 o 
  -7   2  14      200.31      206.54     15.61 o 
  -6   2  14      317.95      360.96     17.61 o 
  -5   2  14      180.65      168.94     14.07 o 
  -4   2  14       97.32      101.75     11.68 o 
  -3   2  14       37.25       43.92      9.91 o 
  -2   2  14        8.60       15.04      8.77 o 
  -1   2  14       26.32       13.33      8.83 o 
   0   2  14      719.91      691.26     20.53 o 
   1   2  14       66.56       66.48     11.45 o 
   2   2  14      438.42      498.17     18.92 o 
   3   2  14      378.00      432.01     18.92 o 
   4   2  14      591.29      569.68     21.83 o 
   5   2  14       30.21       35.94     12.42 o 
   6   2  14        5.00      -11.16     11.16 o 
   7   2  14       34.07       28.54     12.99 o 
   8   2  14       11.22       52.58     13.39 o 
 -11   3  14        2.37        2.73     13.04 o 
 -10   3  14        1.16        3.70     13.33 o 
  -9   3  14       34.54       53.60     12.76 o 
  -8   3  14       88.19      115.13     15.04 o 
  -7   3  14        8.07       37.82     11.39 o 
  -6   3  14       36.26       82.77     11.45 o 
  -5   3  14       61.56       55.26     10.99 o 
  -4   3  14       34.64       40.90      9.85 o 
  -3   3  14        0.82       14.64      8.83 o 
  -2   3  14       44.15       39.08      9.91 o 
  -1   3  14        0.27       19.08      8.94 o 
   0   3  14        0.78       -5.30      8.72 o 
   1   3  14       20.06        6.10     10.08 o 
   2   3  14      277.62      232.39     15.33 o 
   3   3  14       13.95      -10.60     10.60 o 
   4   3  14       64.99      118.78     13.39 o 
   5   3  14      116.21      105.40     14.07 o 
   6   3  14       19.95       13.27     12.53 o 
   7   3  14       18.14       55.08     13.16 o 
   8   3  14       12.26       36.86     14.41 o 
 -10   4  14       25.95       41.53     13.04 o 
  -9   4  14       49.83       74.11     13.56 o 
  -8   4  14       39.18       64.48     12.59 o 
  -7   4  14       26.45       19.31     11.91 o 
  -6   4  14       72.11       67.96     12.48 o 
  -5   4  14        1.21       -9.80      9.80 o 
  -4   4  14      139.29      158.05     12.93 o 
  -3   4  14       23.84       27.17     10.48 o 
  -2   4  14       60.05       49.28     10.65 o 
  -1   4  14      151.80      144.89     12.48 o 
   0   4  14        0.04       -5.13      9.51 o 
   1   4  14       24.09       31.22     10.31 o 
   2   4  14       96.37       75.66     11.91 o 
   3   4  14        2.66       14.13     10.31 o 
   4   4  14      202.95      199.19     15.90 o 
   5   4  14       11.04        6.78     11.73 o 
   6   4  14        0.85       -4.33     12.76 o 
   7   4  14       48.62       74.74     14.18 o 
   8   4  14       13.75       28.03     14.24 o 
 -10   5  14       31.13        1.65     13.04 o 
  -9   5  14        0.20       25.52     12.93 o 
  -8   5  14        1.97       -0.57     11.73 o 
  -7   5  14        8.55       24.10     11.73 o 
  -6   5  14       38.78       70.18     12.36 o 
  -5   5  14       71.09       88.30     12.19 o 
  -4   5  14       32.23        7.06     10.77 o 
  -3   5  14       89.49       66.26     11.51 o 
  -2   5  14      141.65      147.33     12.82 o 
  -1   5  14      151.30      162.21     13.10 o 
   0   5  14      223.07      208.38     14.81 o 
   1   5  14       13.79       28.42     10.48 o 
   2   5  14      109.57      103.63     12.76 o 
   3   5  14      141.06      163.11     14.13 o 
   4   5  14       44.86       63.74     13.16 o 
   5   5  14        5.32       17.77     11.96 o 
   6   5  14        6.12      -11.79     11.79 o 
   7   5  14       40.92       46.03     14.58 o 
   8   5  14        0.48      -12.87     12.87 o 
 -10   6  14        7.58       -8.15     12.70 o 
  -9   6  14       45.36       26.94     13.61 o 
  -8   6  14        0.64      -11.39     11.39 o 
  -7   6  14      212.19      249.62     17.26 o 
  -6   6  14        0.11      -10.48     10.48 o 
  -5   6  14        7.68       31.90     10.82 o 
  -4   6  14       91.22       71.95     12.36 o 
  -3   6  14        0.83       -9.28      9.28 o 
  -2   6  14       27.91        8.03      9.57 o 
  -1   6  14        4.90       -0.34      9.51 o 
   0   6  14       67.75       45.40     10.71 o 
   1   6  14        2.39       12.08     10.25 o 
   2   6  14        2.13        4.90     10.54 o 
   3   6  14       33.54       70.35     12.36 o 
   4   6  14        0.39       40.16     11.68 o 
   5   6  14      180.82      166.77     16.41 o 
   6   6  14        0.85      -11.96     11.96 o 
   7   6  14       35.76       29.56     13.84 o 
 -10   7  14       10.55      -13.90     13.90 o 
  -9   7  14       17.28       41.64     13.67 o 
  -8   7  14       32.86       67.96     13.56 o 
  -7   7  14       38.40       49.50     12.59 o 
  -6   7  14       66.84       45.80     13.44 o 
  -5   7  14      139.05      138.61     14.47 o 
  -4   7  14      342.72      299.25     17.44 o 
  -3   7  14      190.58      174.12     14.99 o 
  -2   7  14      112.11      107.11     12.42 o 
  -1   7  14        6.40       33.49      9.74 o 
   0   7  14       13.73       -7.06      9.91 o 
   1   7  14       91.64      103.29     13.27 o 
   2   7  14        0.59       16.58     10.99 o 
   3   7  14       12.88      -11.34     11.34 o 
   4   7  14        5.70       21.13     11.91 o 
   5   7  14      135.53      143.57     16.01 o 
   6   7  14       15.92      -13.39     13.39 o 
   7   7  14        6.19       31.16     14.07 o 
  -9   8  14       18.57       29.85     13.33 o 
  -8   8  14        1.06       41.92     11.73 o 
  -7   8  14       80.64       89.27     13.62 o 
  -6   8  14      349.65      339.64     19.83 o 
  -5   8  14      247.23      272.94     16.98 o 
  -4   8  14       38.44       43.98     11.28 o 
  -3   8  14       80.29       72.81     12.93 o 
  -2   8  14        0.01      -10.65     10.65 o 
  -1   8  14        2.91       21.76     10.82 o 
   0   8  14        3.76       28.20     10.60 o 
   1   8  14        3.31      -10.25     10.25 o 
   2   8  14       48.75       65.23     12.42 o 
   3   8  14       77.52      115.08     13.50 o 
   4   8  14       69.89       83.29     13.79 o 
   5   8  14       16.78       20.05     12.47 o 
   6   8  14       24.34       38.11     13.33 o 
   7   8  14      110.99       61.30     16.29 o 
  -9   9  14       22.18       49.27     14.13 o 
  -8   9  14        0.41      -11.56     11.56 o 
  -7   9  14        0.10       27.74     13.33 o 
  -6   9  14      163.89      164.03     16.41 o 
  -5   9  14       31.26        6.04     11.85 o 
  -4   9  14      375.77      428.39     20.17 o 
  -3   9  14        2.99       20.45     10.77 o 
  -2   9  14       73.11       77.02     13.05 o 
  -1   9  14        0.78       14.41     10.31 o 
   0   9  14       93.87       55.03     12.82 o 
   1   9  14       11.30       52.52     11.51 o 
   2   9  14        0.20        4.10     11.16 o 
   3   9  14        8.15       -6.21     12.30 o 
   4   9  14       40.00       30.59     13.16 o 
   5   9  14      118.29       99.24     16.41 o 
   6   9  14       10.96       38.79     13.67 o 
  -8  10  14        5.89        8.20     13.04 o 
  -7  10  14       20.14       14.07     12.87 o 
  -6  10  14       44.92       40.16     13.16 o 
  -5  10  14        0.63      -11.51     12.02 o 
  -4  10  14       43.74      -12.59     12.59 o 
  -3  10  14       33.87       79.92     13.16 o 
  -2  10  14        8.15      -10.31     10.77 o 
  -1  10  14       17.66       11.91     11.05 o 
   0  10  14        8.43       33.84     11.56 o 
   1  10  14       67.53       47.28     12.99 o 
   2  10  14        2.35       11.11     11.51 o 
   3  10  14       92.86       88.70     15.27 o 
   4  10  14        7.06        5.98     12.36 o 
   5  10  14       24.05       34.63     14.30 o 
   6  10  14       10.30       22.56     13.27 o 
  -7  11  14        2.63        1.65     13.33 o 
  -6  11  14      185.75      181.12     17.72 o 
  -5  11  14       28.22       51.50     13.61 o 
  -4  11  14        3.21       25.29     12.02 o 
  -3  11  14      105.80      123.28     14.36 o 
  -2  11  14      190.42      212.80     16.18 o 
  -1  11  14       10.23       40.44     11.79 o 
   0  11  14        6.30        7.75     11.73 o 
   1  11  14       97.89      105.73     14.75 o 
   2  11  14       90.86       87.90     14.47 o 
   3  11  14       53.54       48.99     14.13 o 
   4  11  14        7.16      -12.36     12.36 o 
   5  11  14        2.80       54.97     14.18 o 
  -6  12  14      259.26      292.19     20.74 o 
  -5  12  14        8.10       13.39     12.19 o 
  -4  12  14        3.54       22.27     12.53 o 
  -3  12  14        1.48        1.25     11.51 o 
  -2  12  14       24.58        6.21     12.99 o 
  -1  12  14       62.31       42.72     13.79 o 
   0  12  14       23.00       47.74     12.48 o 
   1  12  14       19.82       -6.32     11.96 o 
   2  12  14        0.26       10.20     13.16 o 
   3  12  14        0.08      -12.02     13.16 o 
   4  12  14        0.28      -12.53     12.93 o 
  -5  13  14       94.25      119.98     16.35 o 
  -4  13  14        3.73       -1.08     13.39 o 
  -3  13  14        0.72      -12.65     12.65 o 
  -2  13  14       15.04       17.60     13.16 o 
  -1  13  14        5.23       27.11     12.87 o 
   0  13  14       10.21       38.39     12.59 o 
   1  13  14       30.99       16.18     13.90 o 
   2  13  14       27.33      -12.42     13.22 o 
   3  13  14        0.23       13.96     12.76 o 
  -3  14  14        1.39        0.91     13.73 o 
  -2  14  14        4.18       40.33     12.87 o 
  -1  14  14        0.22       20.56     12.59 o 
   0  14  14        8.45       25.86     13.16 o 
   1  14  14       35.00       47.68     14.24 o 
 -10   1  15       17.46       23.53     13.44 o 
  -9   1  15        2.84       -4.96     11.85 o 
  -8   1  15        7.66        7.23     11.56 o 
  -7   1  15       81.92       84.37     12.87 o 
  -6   1  15       25.57       30.02     11.62 o 
  -5   1  15      184.85      192.52     14.87 o 
  -4   1  15      158.93      159.59     14.19 o 
  -3   1  15        6.33       -0.57      9.80 o 
  -2   1  15        2.38        6.21      8.66 o 
  -1   1  15      245.55      215.17     14.25 o 
   0   1  15        3.25       13.39      9.40 o 
   1   1  15      276.89      256.32     15.50 o 
   2   1  15       26.21      -10.54     10.54 o 
   3   1  15       33.22       48.02     12.36 o 
   4   1  15        7.50       23.70     11.22 o 
   5   1  15       19.21      -11.16     11.22 o 
   6   1  15       10.78       -8.20     12.70 o 
   7   1  15       20.10        0.85     12.70 o 
   8   1  15       16.17       54.17     13.50 o 
 -10   2  15       20.67       25.52     13.27 o 
  -9   2  15        0.07       15.95     11.79 o 
  -8   2  15       21.79       12.02     12.76 o 
  -7   2  15      169.18      167.90     15.67 o 
  -6   2  15       97.88      109.15     13.44 o 
  -5   2  15      135.78      140.27     14.07 o 
  -4   2  15      107.53      117.02     12.88 o 
  -3   2  15       46.23       46.77     10.48 o 
  -2   2  15       24.05       22.39     10.20 o 
  -1   2  15      227.50      226.96     14.82 o 
   0   2  15       62.49       33.95     10.88 o 
   1   2  15      227.85      210.43     15.10 o 
   2   2  15       13.62       10.88     10.31 o 
   3   2  15       33.39       27.86     11.56 o 
   4   2  15      106.62      126.13     13.84 o 
   5   2  15       48.93       36.40     13.22 o 
   6   2  15       11.98       13.44     12.70 o 
   7   2  15        1.22       34.18     12.36 o 
   8   2  15        3.66       10.37     14.01 o 
 -10   3  15       23.75       17.77     13.27 o 
  -9   3  15       42.89       72.52     13.79 o 
  -8   3  15        0.00      -11.45     11.45 o 
  -7   3  15       31.58       47.11     13.22 o 
  -6   3  15        0.45       -1.42     11.34 o 
  -5   3  15       68.36       69.22     12.82 o 
  -4   3  15       23.27       18.63     10.25 o 
  -3   3  15       20.19       24.21     10.25 o 
  -2   3  15        4.63       25.46     10.20 o 
  -1   3  15       40.05       42.04     10.08 o 
   0   3  15        8.14        0.46      9.85 o 
   1   3  15        0.09       13.10     10.20 o 
   2   3  15      157.39      162.26     14.70 o 
   3   3  15       18.36       31.27     12.13 o 
   4   3  15        0.66       17.43     12.02 o 
   5   3  15        0.68       -0.40     11.34 o 
   6   3  15        6.48       49.61     12.82 o 
   7   3  15        9.74        5.53     13.22 o 
 -10   4  15       13.68       21.93     14.75 o 
  -9   4  15        3.89        5.01     12.65 o 
  -8   4  15       16.40       40.10     12.82 o 
  -7   4  15        0.64       30.70     11.62 o 
  -6   4  15      182.17      177.19     15.55 o 
  -5   4  15       39.52       23.64     11.05 o 
  -4   4  15       10.80       10.82     10.31 o 
  -3   4  15        5.73        8.89     10.08 o 
  -2   4  15        4.70       -9.11      9.11 o 
  -1   4  15      229.22      261.94     15.95 o 
   0   4  15       32.85       33.10     10.54 o 
   1   4  15      168.68      183.97     13.85 o 
   2   4  15       15.91        8.49     11.22 o 
   3   4  15       42.18       34.86     12.42 o 
   4   4  15       75.57       70.98     13.73 o 
   5   4  15      196.37      195.60     17.04 o 
   6   4  15        3.78        2.39     11.62 o 
   7   4  15       21.63       17.72     14.01 o 
 -10   5  15        0.99      -11.05     12.42 o 
  -9   5  15        2.24       33.32     12.53 o 
  -8   5  15       26.47       33.38     12.99 o 
  -7   5  15       83.65      121.57     14.41 o 
  -6   5  15      120.65      123.17     13.79 o 
  -5   5  15        8.02        3.87     11.34 o 
  -4   5  15      120.14       93.21     13.05 o 
  -3   5  15       33.74        6.84     10.94 o 
  -2   5  15       40.45       41.13     10.94 o 
  -1   5  15       70.58       94.91     12.36 o 
   0   5  15      660.97      654.35     22.12 o 
   1   5  15       41.99       44.43     11.68 o 
   2   5  15        4.92      -10.88     10.88 o 
   3   5  15        6.94        0.51     11.68 o 
   4   5  15        2.32       13.33     11.85 o 
   5   5  15       94.58       84.71     14.87 o 
   6   5  15      124.56       81.47     15.21 o 
   7   5  15        7.49        0.11     15.10 o 
  -9   6  15        0.01        3.02     13.22 o 
  -8   6  15       15.90        1.31     12.13 o 
  -7   6  15       56.36       84.42     13.96 o 
  -6   6  15       13.22       22.27     11.91 o 
  -5   6  15       70.83       61.24     12.99 o 
  -4   6  15      168.08      134.12     14.07 o 
  -3   6  15      125.17      146.36     13.73 o 
  -2   6  15        3.12       19.65     10.60 o 
  -1   6  15       40.43       15.67     10.99 o 
   0   6  15        0.13        2.56     10.25 o 
   1   6  15       46.08       33.78     12.08 o 
   2   6  15      109.37       90.30     13.67 o 
   3   6  15       75.77      104.93     13.84 o 
   4   6  15      119.50       70.13     14.36 o 
   5   6  15        1.38       15.78     12.30 o 
   6   6  15        1.17       15.32     13.73 o 
   7   6  15      117.30      110.12     16.86 o 
  -9   7  15        4.81        6.38     12.65 o 
  -8   7  15       12.96       -0.63     12.82 o 
  -7   7  15       76.01       72.01     13.90 o 
  -6   7  15        0.83       -2.73     11.56 o 
  -5   7  15        1.00       13.44     12.30 o 
  -4   7  15      119.37      157.98     14.47 o 
  -3   7  15        9.91      -10.48     10.48 o 
  -2   7  15       26.58       65.00     11.56 o 
  -1   7  15      106.54      116.05     13.79 o 
   0   7  15        0.36      -10.88     10.88 o 
   1   7  15      119.57      135.82     14.24 o 
   2   7  15       58.73       63.57     12.82 o 
   3   7  15       24.38       44.09     12.48 o 
   4   7  15       86.24      100.83     15.44 o 
   5   7  15       51.79       31.56     13.79 o 
   6   7  15       35.31       47.57     13.67 o 
  -8   8  15       14.88       28.14     13.56 o 
  -7   8  15        0.50       16.12     12.47 o 
  -6   8  15       23.33       33.89     12.70 o 
  -5   8  15        8.34       -2.73     11.45 o 
  -4   8  15        3.17       -0.51     11.05 o 
  -3   8  15       61.73       79.81     13.22 o 
  -2   8  15        2.59       -1.82     10.71 o 
  -1   8  15       80.77      102.09     12.82 o 
   0   8  15        0.21       -9.91      9.91 o 
   1   8  15        9.21       29.85     10.99 o 
   2   8  15        2.42        1.99     11.73 o 
   3   8  15       28.84       35.43     12.48 o 
   4   8  15        3.48       44.77     12.87 o 
   5   8  15        0.18      -12.42     12.42 o 
   6   8  15        0.01      -13.10     13.10 o 
  -8   9  15        0.03      -12.08     12.99 o 
  -7   9  15       39.13       27.29     14.81 o 
  -6   9  15       82.35       61.81     14.53 o 
  -5   9  15       13.69       33.55     12.42 o 
  -4   9  15        0.69       10.88     11.45 o 
  -3   9  15        3.04        5.13     11.56 o 
  -2   9  15       16.37       20.96     11.05 o 
  -1   9  15       36.70       22.67     11.39 o 
   0   9  15       60.69       43.07     13.56 o 
   1   9  15        3.68       15.38     11.22 o 
   2   9  15       71.92      101.91     13.96 o 
   3   9  15       13.39      -12.25     12.25 o 
   4   9  15        0.96      -11.11     13.10 o 
   5   9  15        3.94       22.67     12.93 o 
  -7  10  15        0.01      -13.10     13.10 o 
  -6  10  15        0.73      -11.34     12.99 o 
  -5  10  15        3.36       -5.64     12.08 o 
  -4  10  15       82.88       53.15     13.67 o 
  -3  10  15        4.61      -11.56     11.56 o 
  -2  10  15       55.52       46.26     12.93 o 
  -1  10  15       56.76       71.38     12.53 o 
   0  10  15        9.31      -11.51     11.51 o 
   1  10  15        6.76       19.20     12.19 o 
   2  10  15        1.48       11.91     12.19 o 
   3  10  15        0.08        9.63     12.65 o 
   4  10  15       12.02       -3.87     13.50 o 
   5  10  15       17.09       22.44     14.75 o 
  -6  11  15       19.36       21.53     13.39 o 
  -5  11  15       94.17      121.17     15.72 o 
  -4  11  15      107.31       98.04     14.93 o 
  -3  11  15        8.42       13.90     12.53 o 
  -2  11  15       25.04       35.94     12.82 o 
  -1  11  15       58.03       50.07     13.44 o 
   0  11  15       47.10       34.81     12.59 o 
   1  11  15       90.51      112.63     15.44 o 
   2  11  15       45.01       35.43     13.33 o 
   3  11  15       44.99       63.17     14.70 o 
   4  11  15       28.04       21.08     14.41 o 
  -5  12  15        1.15       -3.76     12.99 o 
  -4  12  15        7.66      -11.73     12.53 o 
  -3  12  15       58.88       61.98     14.01 o 
  -2  12  15        7.33        6.44     12.65 o 
  -1  12  15       15.26       10.31     12.42 o 
   0  12  15       48.16       61.52     13.84 o 
   1  12  15        1.61       48.87     13.61 o 
   2  12  15        4.03       15.49     12.47 o 
  -3  13  15       43.07      101.91     15.15 o 
  -2  13  15       58.45       86.19     15.15 o 
  -1  13  15        1.38        0.63     12.02 o 
   0  13  15        8.79       21.19     13.22 o 
   1  13  15       66.61      102.08     15.67 o 
 -10   0  16       62.80       94.05     15.21 o 
  -9   0  16      103.67      119.12     15.55 o 
  -8   0  16        0.93       -6.27     11.68 o 
  -7   0  16        0.00        2.62     10.99 o 
  -6   0  16      113.76      127.78     14.41 o 
  -5   0  16     1018.05     1064.57     29.03 o 
  -4   0  16      112.33      113.83     13.39 o 
  -3   0  16      118.34      117.19     13.73 o 
  -2   0  16       99.79      114.40     12.02 o 
  -1   0  16       77.46       55.09     11.91 o 
   0   0  16      318.46      310.01     16.87 o 
   1   0  16       65.76       86.48     12.19 o 
   2   0  16      231.98      216.07     15.67 o 
   3   0  16       50.46       83.17     13.79 o 
   4   0  16        6.21       -8.09     12.02 o 
   5   0  16       15.14       31.56     12.47 o 
   6   0  16       30.28       32.58     13.61 o 
   7   0  16       11.59      -13.90     13.90 o 
 -10   1  16       23.75       10.37     13.90 o 
  -9   1  16       64.21       98.15     14.87 o 
  -8   1  16       34.71       61.46     12.82 o 
  -7   1  16        0.01      -11.34     11.34 o 
  -6   1  16      221.79      205.18     16.58 o 
  -5   1  16      364.67      400.92     20.12 o 
  -4   1  16        1.33       24.89     10.42 o 
  -3   1  16      165.08      174.17     14.93 o 
  -2   1  16      334.41      326.89     16.98 o 
  -1   1  16      152.47      163.46     13.62 o 
   0   1  16      192.41      197.83     14.81 o 
   1   1  16       13.07        5.01     10.71 o 
   2   1  16        8.09       23.92     11.34 o 
   3   1  16       26.88       -7.06     11.85 o 
   4   1  16      105.41       98.73     14.07 o 
   5   1  16       65.27       82.89     14.53 o 
   6   1  16       10.03      -12.42     12.42 o 
   7   1  16        0.00        8.89     12.70 o 
 -10   2  16       22.36       10.54     13.67 o 
  -9   2  16        0.07       -9.63     12.25 o 
  -8   2  16        0.01       24.55     11.73 o 
  -7   2  16       45.90       50.24     13.56 o 
  -6   2  16      114.89       85.91     14.53 o 
  -5   2  16       14.97        6.84     11.45 o 
  -4   2  16      138.48      165.96     14.70 o 
  -3   2  16       23.17       26.94     10.71 o 
  -2   2  16      101.89      120.78     12.99 o 
  -1   2  16      184.24      185.12     14.76 o 
   0   2  16      177.08      179.53     14.53 o 
   1   2  16        0.42        9.46     11.51 o 
   2   2  16       12.43       26.20     11.05 o 
   3   2  16       47.60       25.75     12.42 o 
   4   2  16       66.09       72.97     13.73 o 
   5   2  16       37.60       46.65     14.07 o 
   6   2  16        5.85        1.77     12.08 o 
   7   2  16        3.13        3.93     12.99 o 
  -9   3  16        4.05       -3.76     12.19 o 
  -8   3  16        0.15       10.03     11.73 o 
  -7   3  16       37.53       42.84     13.61 o 
  -6   3  16      604.06      646.05     24.97 o 
  -5   3  16       12.66       38.05     11.68 o 
  -4   3  16        4.29      -10.37     10.37 o 
  -3   3  16       49.99       60.78     12.59 o 
  -2   3  16      256.59      252.60     16.18 o 
  -1   3  16        2.85        5.58     10.48 o 
   0   3  16        0.10       -6.55     10.25 o 
   1   3  16       71.87       55.43     12.36 o 
   2   3  16       50.01        1.77     12.87 o 
   3   3  16       77.37      118.83     14.13 o 
   4   3  16      197.92      224.77     16.86 o 
   5   3  16      151.66      139.92     15.72 o 
   6   3  16        1.05      -13.10     13.10 o 
   7   3  16        0.31       16.75     13.78 o 
  -9   4  16       53.89       63.63     14.81 o 
  -8   4  16       30.21       38.85     12.36 o 
  -7   4  16       58.54       62.89     13.67 o 
  -6   4  16        0.41        8.66     11.45 o 
  -5   4  16       42.54       54.52     12.99 o 
  -4   4  16       23.54       18.91     11.85 o 
  -3   4  16       66.29       63.40     12.42 o 
  -2   4  16       22.92       -3.42     11.05 o 
  -1   4  16     1305.40     1276.88     30.70 o 
   0   4  16        0.26      -11.56     11.56 o 
   1   4  16       74.32      100.66     13.56 o 
   2   4  16        6.63        5.58     11.22 o 
   3   4  16       56.38       77.13     13.61 o 
   4   4  16      127.24      132.23     15.10 o 
   5   4  16       30.17       14.81     13.50 o 
   6   4  16       11.70      -13.33     13.33 o 
  -9   5  16       48.05       51.95     14.53 o 
  -8   5  16       21.65       33.44     13.96 o 
  -7   5  16       39.98       46.88     13.39 o 
  -6   5  16      135.60      141.52     14.70 o 
  -5   5  16       82.14       85.68     13.79 o 
  -4   5  16      165.13      183.17     15.04 o 
  -3   5  16      213.76      250.31     16.47 o 
  -2   5  16        0.47       33.10     10.82 o 
  -1   5  16        6.24       34.18     11.34 o 
   0   5  16        6.33      -10.77     10.77 o 
   1   5  16       27.03       41.87     11.96 o 
   2   5  16      130.07      104.26     14.19 o 
   3   5  16       19.30        7.12     12.76 o 
   4   5  16       39.89       35.09     12.93 o 
   5   5  16        0.38      -12.13     12.13 o 
   6   5  16       20.84       23.70     13.84 o 
  -9   6  16        5.53       -3.30     13.10 o 
  -8   6  16       80.70       66.99     15.10 o 
  -7   6  16        8.19        4.84     12.19 o 
  -6   6  16        2.45      -11.45     11.45 o 
  -5   6  16        1.76       33.15     11.73 o 
  -4   6  16        0.29      -11.11     11.11 o 
  -3   6  16        0.39       -4.04     11.28 o 
  -2   6  16       22.60       16.92     11.45 o 
  -1   6  16      166.88      102.95     14.87 o 
   0   6  16      126.16      119.58     13.56 o 
   1   6  16       34.78       43.69     11.91 o 
   2   6  16       76.39       86.31     13.79 o 
   3   6  16      108.69      131.32     14.70 o 
   4   6  16      132.45      125.51     15.61 o 
   5   6  16      150.83      147.16     17.09 o 
   6   6  16       77.68      113.31     16.24 o 
  -8   7  16        3.95        0.80     12.82 o 
  -7   7  16      110.63      102.89     15.27 o 
  -6   7  16       21.63       46.20     13.10 o 
  -5   7  16       31.95       39.42     12.70 o 
  -4   7  16      140.38      140.09     15.84 o 
  -3   7  16       21.75       38.91     11.45 o 
  -2   7  16       17.00       24.44     11.45 o 
  -1   7  16      162.43      171.78     15.16 o 
   0   7  16       78.90       75.88     13.79 o 
   1   7  16       32.03       19.48     11.91 o 
   2   7  16       67.71       84.60     13.84 o 
   3   7  16        0.15       29.73     12.08 o 
   4   7  16        0.06        2.73     12.30 o 
   5   7  16       11.97       31.39     13.56 o 
  -8   8  16        7.62        6.66     14.98 o 
  -7   8  16       26.11       39.76     13.44 o 
  -6   8  16       45.23       36.23     13.50 o 
  -5   8  16        8.82       45.68     12.70 o 
  -4   8  16       88.80       93.20     14.30 o 
  -3   8  16       65.65       55.66     12.87 o 
  -2   8  16      128.17      115.94     14.53 o 
  -1   8  16       40.62       59.19     12.19 o 
   0   8  16      277.44      245.36     17.95 o 
   1   8  16      130.78      128.81     16.18 o 
   2   8  16       10.54       23.18     12.53 o 
   3   8  16       19.76        6.10     13.04 o 
   4   8  16       64.26       67.16     14.98 o 
   5   8  16        4.47       56.51     13.73 o 
  -7   9  16        9.62        5.92     12.59 o 
  -6   9  16       16.93       41.87     13.44 o 
  -5   9  16       43.64       30.42     13.39 o 
  -4   9  16        5.53      -12.65     12.65 o 
  -3   9  16        1.79        5.47     11.51 o 
  -2   9  16        3.20       15.89     11.05 o 
  -1   9  16       27.85       15.44     12.70 o 
   0   9  16        8.80        9.74     12.02 o 
   1   9  16        0.14       26.20     12.25 o 
   2   9  16      120.05      126.87     15.89 o 
   3   9  16      206.45      251.32     19.09 o 
   4   9  16       15.60       20.56     13.84 o 
  -6  10  16       26.73        1.99     14.01 o 
  -5  10  16        0.66       17.03     13.10 o 
  -4  10  16       33.46       46.54     13.10 o 
  -3  10  16       33.97       67.45     12.82 o 
  -2  10  16       22.47       12.25     12.99 o 
  -1  10  16        0.09       16.69     11.73 o 
   0  10  16       31.24       20.62     12.36 o 
   1  10  16        6.42       47.28     13.04 o 
   2  10  16        0.92       18.11     12.13 o 
   3  10  16        1.23       30.36     12.59 o 
  -5  11  16        4.14       15.66     12.87 o 
  -4  11  16       21.80        5.75     12.30 o 
  -3  11  16        8.52       12.93     12.65 o 
  -2  11  16       30.46       44.89     13.67 o 
  -1  11  16       12.18       -1.48     12.53 o 
   0  11  16        7.25       33.32     12.65 o 
   1  11  16       35.52       20.28     13.84 o 
   2  11  16        0.29      -12.47     12.47 o 
  -3  12  16        4.11        9.63     12.42 o 
  -2  12  16       24.65       49.33     13.73 o 
  -1  12  16        8.02       -5.81     12.59 o 
   0  12  16        6.10        5.53     13.22 o 
  -9   1  17       50.17       46.88     14.64 o 
  -8   1  17       12.06       26.66     12.82 o 
  -7   1  17        0.05       15.09     12.82 o 
  -6   1  17       33.01       29.56     12.08 o 
  -5   1  17        6.02        4.56     11.62 o 
  -4   1  17       29.62       41.41     12.25 o 
  -3   1  17        5.13       40.56     12.02 o 
  -2   1  17       84.82       86.08     13.16 o 
  -1   1  17        0.55      -10.20     10.20 o 
   0   1  17        3.02        3.93     10.94 o 
   1   1  17        0.02       -0.11     10.20 o 
   2   1  17        6.71       13.56     10.88 o 
   3   1  17       21.96       41.01     12.08 o 
   4   1  17        1.83       22.44     11.62 o 
   5   1  17       16.12       10.94     12.47 o 
   6   1  17        0.22        1.42     12.59 o 
  -9   2  17       30.00       29.39     14.70 o 
  -8   2  17       30.23       51.84     14.41 o 
  -7   2  17      117.82       86.77     15.38 o 
  -6   2  17        4.23       -9.34     11.11 o 
  -5   2  17        1.67      -11.22     11.22 o 
  -4   2  17       12.38       29.11     11.79 o 
  -3   2  17       30.09       13.61     11.34 o 
  -2   2  17       36.52       48.59     11.68 o 
  -1   2  17      234.52      252.82     16.18 o 
   0   2  17      133.12      109.79     14.24 o 
   1   2  17       30.57       -0.51     11.45 o 
   2   2  17        1.99       12.08     11.22 o 
   3   2  17        0.67       -1.99     11.85 o 
   4   2  17        0.88       19.20     12.02 o 
   5   2  17       73.57       57.37     14.13 o 
   6   2  17        1.23       -7.69     12.87 o 
  -9   3  17        2.44      -10.71     12.82 o 
  -8   3  17       45.33       51.44     14.18 o 
  -7   3  17        0.01      -11.28     11.28 o 
  -6   3  17       18.75       23.92     12.42 o 
  -5   3  17       21.42       27.00     11.56 o 
  -4   3  17        2.99       14.41     10.77 o 
  -3   3  17       63.07       60.38     12.53 o 
  -2   3  17        2.18       17.60     10.71 o 
  -1   3  17        5.86        3.36     11.45 o 
   0   3  17        8.73       19.94     11.28 o 
   1   3  17       23.04        3.99     11.28 o 
   2   3  17        0.56       -2.34     10.65 o 
   3   3  17       18.50       15.32     12.76 o 
   4   3  17      115.11      123.17     15.67 o 
   5   3  17       24.31        4.78     12.93 o 
   6   3  17       18.99       -8.83     13.50 o 
  -8   4  17       78.01       69.78     15.67 o 
  -7   4  17       23.76       36.40     13.39 o 
  -6   4  17        1.07        1.77     11.91 o 
  -5   4  17        2.38       11.51     11.16 o 
  -4   4  17       45.11       43.01     12.13 o 
  -3   4  17       79.03       47.51     12.42 o 
  -2   4  17      179.71      156.85     15.50 o 
  -1   4  17        0.05       -9.74     11.39 o 
   0   4  17      233.96      195.67     17.09 o 
   1   4  17        0.29        4.44     10.99 o 
   2   4  17       32.40       42.32     12.48 o 
   3   4  17        6.73        6.44     12.30 o 
   4   4  17       32.17       18.00     12.99 o 
   5   4  17        2.61      -13.56     13.56 o 
  -8   5  17       15.38        0.91     13.10 o 
  -7   5  17       86.18       66.20     14.58 o 
  -6   5  17        4.86       -1.31     11.68 o 
  -5   5  17        5.08      -10.99     10.99 o 
  -4   5  17        0.14       -6.89     10.71 o 
  -3   5  17        4.96       27.11     11.68 o 
  -2   5  17       36.47       26.49     12.48 o 
  -1   5  17       26.54       27.51     12.59 o 
   0   5  17       43.82       36.91     12.19 o 
   1   5  17       22.75       28.03     11.96 o 
   2   5  17       44.91       36.69     13.27 o 
   3   5  17        1.64        0.40     11.73 o 
   4   5  17       35.52       61.86     14.58 o 
   5   5  17       73.36       81.75     15.72 o 
  -8   6  17       10.60       27.29     14.07 o 
  -7   6  17        2.38       26.32     13.04 o 
  -6   6  17        3.29       -6.15     11.79 o 
  -5   6  17       96.68      115.70     15.21 o 
  -4   6  17        7.81        1.99     11.56 o 
  -3   6  17      203.48      182.55     16.81 o 
  -2   6  17       50.52       47.85     12.48 o 
  -1   6  17       22.56        5.81     11.79 o 
   0   6  17        2.56       24.44     11.51 o 
   1   6  17        5.07      -11.51     11.51 o 
   2   6  17       21.47       23.98     13.04 o 
   3   6  17       48.11       17.49     13.39 o 
   4   6  17      141.10      117.87     16.52 o 
   5   6  17        3.08       23.01     13.96 o 
  -7   7  17        9.68        2.96     12.87 o 
  -6   7  17       66.30      113.14     15.44 o 
  -5   7  17        2.36      -10.65     12.25 o 
  -4   7  17       25.03       62.66     13.16 o 
  -3   7  17       26.16       26.60     12.36 o 
  -2   7  17       72.17       83.51     12.93 o 
  -1   7  17       18.01       10.65     12.93 o 
   0   7  17       13.79      -10.20     11.16 o 
   1   7  17        3.71       40.10     12.36 o 
   2   7  17        9.75       17.94     12.30 o 
   3   7  17       22.70       32.47     13.10 o 
   4   7  17        0.04        1.54     12.93 o 
  -7   8  17       19.63      -10.99     13.39 o 
  -6   8  17       37.44       22.50     13.61 o 
  -5   8  17       38.71       52.52     12.93 o 
  -4   8  17       16.10       35.66     12.13 o 
  -3   8  17       39.80       11.85     12.70 o 
  -2   8  17        1.06      -12.30     12.30 o 
  -1   8  17        5.85       -2.34     11.28 o 
   0   8  17       61.95       74.28     13.61 o 
   1   8  17        2.71        6.95     12.25 o 
   2   8  17        2.18       16.12     12.65 o 
   3   8  17       12.81       18.74     13.90 o 
  -6   9  17      118.71      142.37     17.15 o 
  -5   9  17       38.91      109.43     15.04 o 
  -4   9  17        8.36      -12.99     12.99 o 
  -3   9  17       37.74        7.69     13.56 o 
  -2   9  17       30.77       50.07     13.04 o 
  -1   9  17       15.43       49.10     12.87 o 
   0   9  17        0.42      -11.91     11.91 o 
   1   9  17       17.36       45.97     13.04 o 
   2   9  17        6.04       -2.28     13.33 o 
   3   9  17        9.53       -0.91     13.96 o 
  -5  10  17        8.18        5.64     13.22 o 
  -4  10  17       36.91        8.43     13.61 o 
  -3  10  17        0.82        1.65     12.53 o 
  -2  10  17        0.29       -5.24     11.85 o 
  -1  10  17        1.55       -0.63     12.76 o 
   0  10  17        0.88        4.96     12.53 o 
   1  10  17        3.14       -7.97     12.53 o 
   2  10  17        6.63       26.72     13.27 o 
  -2  11  17       11.59       18.97     13.61 o 
  -1  11  17        0.01        1.88     12.30 o 
  -8   0  18       30.93       29.91     13.96 o 
  -7   0  18       51.96       37.71     13.33 o 
  -6   0  18      158.26      160.61     16.98 o 
  -5   0  18      127.55      140.32     16.41 o 
  -4   0  18       98.62       72.52     13.73 o 
  -3   0  18      200.41      180.79     16.75 o 
  -2   0  18       29.26       52.07     12.30 o 
  -1   0  18       14.79       -3.82     11.28 o 
   0   0  18      370.96      362.05     19.55 o 
   1   0  18      238.86      231.90     16.35 o 
   2   0  18       17.39       11.16     12.70 o 
   3   0  18      134.86      128.76     16.07 o 
   4   0  18       25.91       62.32     13.73 o 
   5   0  18       25.91       35.66     13.44 o 
  -8   1  18       33.00       25.46     13.56 o 
  -7   1  18      110.54       92.97     15.84 o 
  -6   1  18       10.18       22.79     12.59 o 
  -5   1  18       34.83       41.07     12.87 o 
  -4   1  18       11.54       20.85     12.30 o 
  -3   1  18       70.74       84.31     14.07 o 
  -2   1  18       81.92       70.53     13.33 o 
  -1   1  18      106.37      109.61     14.01 o 
   0   1  18        0.32        8.03     12.08 o 
   1   1  18        3.94        3.30     11.91 o 
   2   1  18        0.38       32.30     13.67 o 
   3   1  18       22.92       23.75     12.87 o 
   4   1  18       36.64       51.33     14.07 o 
   5   1  18       10.62        1.71     13.56 o 
  -8   2  18       16.65       20.11     13.56 o 
  -7   2  18       20.54       -4.04     12.76 o 
  -6   2  18       44.23      -12.65     12.65 o 
  -5   2  18        2.92       -1.25     11.56 o 
  -4   2  18       61.53       94.85     13.79 o 
  -3   2  18      121.21      154.11     15.61 o 
  -2   2  18       34.61       31.62     11.96 o 
  -1   2  18        1.01       -4.27     10.82 o 
   0   2  18       11.08      -11.39     11.39 o 
   1   2  18       14.36       38.85     11.85 o 
   2   2  18       21.77      -10.03     12.93 o 
   3   2  18      123.51      146.47     15.95 o 
   4   2  18       29.12       58.50     13.56 o 
   5   2  18        0.04       12.53     13.16 o 
  -8   3  18        4.73        6.49     13.04 o 
  -7   3  18      181.35      186.99     18.23 o 
  -6   3  18       16.59       -2.28     12.93 o 
  -5   3  18      178.86      185.34     16.98 o 
  -4   3  18       15.09        2.56     12.30 o 
  -3   3  18       17.92       14.41     11.85 o 
  -2   3  18       59.12       55.54     13.39 o 
  -1   3  18       20.29       31.67     11.51 o 
   0   3  18       10.59       31.16     11.51 o 
   1   3  18       21.81       35.77     12.19 o 
   2   3  18        0.40      -11.68     12.99 o 
   3   3  18       27.99       65.34     13.27 o 
   4   3  18       38.83       34.52     13.84 o 
  -7   4  18       30.04       75.93     14.47 o 
  -6   4  18       13.30       35.83     13.10 o 
  -5   4  18        0.00       23.30     12.36 o 
  -4   4  18        0.38      -11.56     11.56 o 
  -3   4  18        0.70       -7.69     11.11 o 
  -2   4  18       38.46       12.53     12.19 o 
  -1   4  18       28.63      -11.79     11.79 o 
   0   4  18       11.89      -11.73     11.73 o 
   1   4  18       29.47       14.24     13.04 o 
   2   4  18        3.30        5.75     11.85 o 
   3   4  18       11.23        1.31     12.93 o 
   4   4  18        0.16      -12.65     12.65 o 
  -7   5  18       46.10       75.36     14.70 o 
  -6   5  18       66.75       88.81     14.81 o 
  -5   5  18        9.43       10.77     12.42 o 
  -4   5  18       11.61       19.42     12.82 o 
  -3   5  18       54.84       48.54     13.67 o 
  -2   5  18       77.22       72.92     13.50 o 
  -1   5  18       17.08       34.69     12.19 o 
   0   5  18       70.47       76.45     13.90 o 
   1   5  18       21.52        0.40     11.96 o 
   2   5  18        1.30       -5.47     11.85 o 
   3   5  18       28.08        7.29     13.16 o 
   4   5  18       13.03       36.23     13.56 o 
  -7   6  18        4.77      -13.04     13.04 o 
  -6   6  18        9.97       23.75     13.44 o 
  -5   6  18        2.33       14.87     12.53 o 
  -4   6  18       43.00       12.13     12.70 o 
  -3   6  18       14.23        2.68     11.73 o 
  -2   6  18       16.29        0.40     11.85 o 
  -1   6  18        9.16       11.68     11.51 o 
   0   6  18       10.11      -11.51     12.47 o 
   1   6  18       81.97       73.83     14.36 o 
   2   6  18       19.10       13.10     12.87 o 
   3   6  18        9.85       20.68     13.16 o 
  -6   7  18        4.06       11.28     14.13 o 
  -5   7  18       22.95       11.62     12.76 o 
  -4   7  18        0.38       13.33     12.93 o 
  -3   7  18        0.00      -11.73     11.73 o 
  -2   7  18       18.43      -10.14     12.13 o 
  -1   7  18       14.46       32.47     12.13 o 
   0   7  18      111.64       82.95     14.76 o 
   1   7  18       30.00       25.06     13.22 o 
   2   7  18       24.74       29.39     13.27 o 
   3   7  18       14.51       27.29     13.90 o 
  -5   8  18        8.13       33.61     13.73 o 
  -4   8  18       14.05       -2.16     12.53 o 
  -3   8  18       11.62       22.79     13.22 o 
  -2   8  18       56.68       69.44     14.47 o 
  -1   8  18      124.94      122.26     15.21 o 
   0   8  18       18.75       -0.74     12.08 o 
   1   8  18        0.03        0.63     12.13 o 
   2   8  18        0.46      -12.08     12.59 o 
  -4   9  18        8.59       11.73     13.04 o 
  -3   9  18        8.32      -13.50     13.50 o 
  -2   9  18       63.30       49.62     13.79 o 
  -1   9  18       16.72       56.91     13.79 o 
   0   9  18       55.84       43.24     14.41 o 
  -7   1  19        5.23      -13.73     13.73 o 
  -6   1  19       11.49        2.56     12.19 o 
  -5   1  19       32.11       27.06     13.73 o 
  -4   1  19       62.25       58.79     13.84 o 
  -3   1  19       76.50       50.81     14.24 o 
  -2   1  19        0.38        4.16     11.68 o 
  -1   1  19       17.57      -12.13     12.13 o 
   0   1  19       19.12       26.26     12.53 o 
   1   1  19       20.87       27.17     12.08 o 
   2   1  19       25.45       -1.88     12.13 o 
   3   1  19       44.51       27.46     14.30 o 
  -7   2  19        2.22      -12.87     12.87 o 
  -6   2  19       61.76      110.80     15.44 o 
  -5   2  19       49.80       31.62     12.82 o 
  -4   2  19        8.23        3.47     12.76 o 
  -3   2  19       51.54       24.72     13.16 o 
  -2   2  19       54.58       67.79     14.13 o 
  -1   2  19        2.84      -11.34     11.34 o 
   0   2  19       49.61       43.46     13.39 o 
   1   2  19        0.31       28.65     12.36 o 
   2   2  19        4.63       21.25     13.04 o 
   3   2  19       15.25      -12.42     12.42 o 
  -6   3  19      131.11      130.52     17.09 o 
  -5   3  19       44.86       39.99     13.84 o 
  -4   3  19       76.59      110.69     14.53 o 
  -3   3  19        4.80      -11.28     11.28 o 
  -2   3  19        0.02       -0.80     11.34 o 
  -1   3  19        6.90       27.57     11.62 o 
   0   3  19       45.27       63.97     13.16 o 
   1   3  19        1.39       -8.72     11.56 o 
   2   3  19        3.73      -12.02     12.02 o 
   3   3  19        9.03       22.50     14.18 o 
  -6   4  19       64.14       73.94     14.87 o 
  -5   4  19       47.19       55.03     14.47 o 
  -4   4  19        2.06        6.27     11.79 o 
  -3   4  19       18.27       42.95     13.67 o 
  -2   4  19      102.17      108.81     15.15 o 
  -1   4  19        3.28      -12.30     12.30 o 
   0   4  19        8.47       -0.40     13.04 o 
   1   4  19       13.28       23.07     12.76 o 
   2   4  19        9.87       27.80     12.76 o 
   3   4  19        4.44        3.76     12.76 o 
  -5   5  19       59.14       81.80     14.75 o 
  -4   5  19      122.99      103.29     16.64 o 
  -3   5  19        1.32        2.51     11.68 o 
  -2   5  19       25.30       57.59     13.50 o 
  -1   5  19        2.78        9.46     12.13 o 
   0   5  19       21.10       41.01     12.30 o 
   1   5  19       15.98        7.63     13.33 o 
   2   5  19       40.60       23.53     15.10 o 
  -5   6  19       52.89       83.57     15.44 o 
  -4   6  19       52.32       62.26     14.81 o 
  -3   6  19        2.50       -9.11     12.13 o 
  -2   6  19       13.11       13.39     12.36 o 
  -1   6  19        0.40        2.34     11.79 o 
   0   6  19       87.16      108.92     15.84 o 
   1   6  19       12.80       57.36     13.96 o 
  -4   7  19        2.03      -13.27     13.27 o 
  -3   7  19        2.16       -6.95     13.39 o 
  -2   7  19       15.88        2.62     12.53 o 
  -1   7  19        9.34       32.07     12.93 o 
   0   7  19       18.98       40.84     13.27 o 
  -5   0  20        2.38       -9.06     12.42 o 
  -4   0  20      139.15      147.90     16.07 o 
  -3   0  20      352.82      354.16     21.14 o 
  -2   0  20       13.44        3.42     11.79 o 
  -1   0  20      150.32      155.31     16.46 o 
   0   0  20       11.36        3.76     12.93 o 
   1   0  20       13.98       -6.55     12.08 o 
  -5   1  20        0.54       -8.72     12.19 o 
  -4   1  20        0.59      -12.82     12.82 o 
  -3   1  20        5.93      -12.65     12.65 o 
  -2   1  20       37.89       12.48     12.82 o 
  -1   1  20        0.58       10.71     12.47 o 
   0   1  20      109.50      120.83     15.67 o 
   1   1  20       29.11       17.15     13.79 o 
  -5   2  20       35.49       15.84     14.13 o 
  -4   2  20       69.03       53.21     14.58 o 
  -3   2  20        0.85      -13.22     13.22 o 
  -2   2  20        6.17        9.11     12.08 o 
  -1   2  20       35.98       17.94     13.44 o 
   0   2  20      102.47       98.84     16.18 o 
   1   2  20        1.38        1.08     12.93 o 
  -4   3  20        8.87        2.45     13.27 o 
  -3   3  20       11.47        2.62     12.19 o 
  -2   3  20       89.24       89.90     15.15 o 
  -1   3  20        0.15       -8.60     11.85 o 
   0   3  20        6.32        0.74     13.16 o 
   1   3  20        0.86       22.10     12.65 o 
  -4   4  20       18.09       25.18     12.70 o 
  -3   4  20        7.05       47.96     12.99 o 
  -2   4  20       71.78       87.39     15.38 o 
  -1   4  20       22.59       21.76     13.61 o 
   0   4  20      125.72      101.86     16.12 o 
  -2   5  20        6.40       36.17     13.16 o 
  -1   5  20       19.67       43.24     14.30 o 
                                                 
